# Supplementary material for: Crystal structure of tert-butyl-N-phenyl­carbonitrilium tetra­chlorido­aluminate
Source: Acta Crystallogr Sect E Struct Rep Online. 2014 Oct 11;70(Pt 11):331–3. doi: 10.1107/S1600536814022028 (PMC4257323; doi:10.1107/S1600536814022028)
Supplement: Supplementary file 1 [file e-70-00331-sup1.cif]

##############################################################################
#                                                                            #
# This CIF contains the data in a paper accepted for publication in          #
# Acta Crystallographica Section E. It conforms to the requirements of       #
# Notes for Authors for Acta Crystallographica Section E, and has been       #
# peer reviewed under the auspices of the IUCr Commission on Journals.       #
#                                                                            #
# Full details of the Crystallographic Information File format               #
# are given in the paper "The Crystallographic Information File (CIF):       #
# a New Standard Archive File for Crystallography" by S. R. Hall, F. H.      #
# Allen and I. D. Brown [Acta Cryst. (1991), A47, 655-685].                  #
#                                                                            #
# The current version of the core CIF dictionary is obtainable from          #
# ftp://ftp.iucr.org/pub/cif_core.dic.                                       #
#                                                                            #
# Software is freely available for graphical display of the structure(s)     #
# in this CIF. For information consult the CIF software page                 #
# http://www.iucr.org/resources/cif/software.                                #
#                                                                            #
# This file may be used for bona fide research purposes within the           #
# scientific community so long as proper attribution is given to the journal # 
# article from which it was obtained.                                        #
#                                                                            #
##############################################################################
data_I
_database_code_depnum_ccdc_archive 'CCDC 1027790'
_audit_creation_method     SHELXL-97
_chemical_name_systematic
;
2,2-Dimethyl-<i>N</i>-phenylpropanenitrilium tetrachloridoaluminate
;
_chemical_name_common
;
<i>tert</i>-Butyl-<i>N</i>-phenylcarbonitrilium tetrachloridoaluminate
;
_chemical_formula_moiety     'C11 H14 N +, Al Cl4 -'
_chemical_formula_sum     'C11 H14 Al Cl4 N'
_chemical_formula_iupac     '(C11 H14 N) [Al Cl4]'
_chemical_formula_weight     329.03
_chemical_melting_point     411
_symmetry_cell_setting     monoclinic
_symmetry_space_group_name_H-M     'P 21/c'
_symmetry_space_group_name_Hall     '-P 2ybc'
loop_
    _symmetry_equiv_pos_as_xyz
    'x, y, z'
    '-x, y+1/2, -z+1/2'
    '-x, -y, -z'
    'x, -y-1/2, z-1/2'
_cell_length_a     6.4531(6)
_cell_length_b     13.6967(13)
_cell_length_c     17.9352(17)
_cell_angle_alpha     90.00
_cell_angle_beta     93.6360(10)
_cell_angle_gamma     90.00
_cell_volume     1582.0(3)
_cell_formula_units_Z     4
_cell_measurement_reflns_used     5175
_cell_measurement_theta_min     2.28
_cell_measurement_theta_max     28.45
_cell_measurement_temperature     153(2)
_exptl_crystal_description     needle
_exptl_crystal_colour     colorless
_exptl_crystal_size_max     0.16
_exptl_crystal_size_mid     0.05
_exptl_crystal_size_min     0.03
_exptl_crystal_density_diffrn     1.381
_exptl_crystal_density_meas     ?
_exptl_crystal_density_method     'not measured'
_exptl_crystal_F_000     672
_exptl_absorpt_coefficient_mu     0.783
_exptl_absorpt_correction_type     multi-scan
_exptl_absorpt_process_details
;
(SADABS; Bruker, 2007)
;
_exptl_absorpt_correction_T_min     0.8850
_exptl_absorpt_correction_T_max     0.9769
_exptl_special_details
;
Corrections were done with the <i>SADABS</i> program, utilizing the none merged
raw data obtained from the integration process. Integration and final cell
refinement were done with <i>SAINT</i>.
<i>SADABS</i> reports ratio of Tmin/Tmax = 0.797049
;
_diffrn_ambient_temperature     153.0(10)
_diffrn_radiation_type     MoK\a
_diffrn_radiation_wavelength     0.71073
_diffrn_radiation_source     'rotating anode'
_diffrn_radiation_monochromator     graphite
_diffrn_measurement_device_type     'Bruker APEXII'
_diffrn_measurement_method     'Omega and Phi scans'
_diffrn_detector_area_resol_mean     80
_diffrn_reflns_number     16388
_diffrn_reflns_av_R_equivalents     0.0352
_diffrn_reflns_av_sigmaI/netI     0.0308
_diffrn_reflns_theta_min     1.87
_diffrn_reflns_theta_max     28.65
_diffrn_reflns_theta_full     28.65
_diffrn_measured_fraction_theta_max     0.997
_diffrn_measured_fraction_theta_full     0.997
_diffrn_reflns_limit_h_min     -8
_diffrn_reflns_limit_h_max     8
_diffrn_reflns_limit_k_min     -18
_diffrn_reflns_limit_k_max     18
_diffrn_reflns_limit_l_min     -24
_diffrn_reflns_limit_l_max     24
_diffrn_standards_number     ?
_diffrn_standards_interval_count     ?
_diffrn_standards_interval_time     ?
_diffrn_standards_decay_%     ?
_refine_special_details
;
Refinement of <i>F</i>^2^ against ALL reflections. The weighted <i>R</i>-factor
<i>wR</i> and goodness of fit <i>S</i> are based on <i>F</i>^2^, conventional
<i>R</i>-factors <i>R</i> are based on <i>F</i>, with <i>F</i> set to zero for
negative <i>F</i>^2^. The threshold expression of <i>F</i>^2^ >
\s(<i>F</i>^2^) is used only for calculating <i>R</i>-factors(gt) <i>etc</i>.
and is not relevant to the choice of reflections for refinement.
<i>R</i>-factors based on <i>F</i>^2^ are statistically about twice as large
as those based on <i>F</i>, and <i>R</i>- factors based on ALL data will be
even larger.
;
_reflns_number_total     4063
_reflns_number_gt     3294
_reflns_threshold_expression     I>2sigma(I)
_refine_ls_structure_factor_coef     Fsqd
_refine_ls_matrix_type     full
_refine_ls_R_factor_all     0.0409
_refine_ls_R_factor_gt     0.0300
_refine_ls_wR_factor_gt     0.0754
_refine_ls_wR_factor_ref     0.0808
_refine_ls_goodness_of_fit_ref     1.034
_refine_ls_restrained_S_all     1.034
_refine_ls_number_reflns     4063
_refine_ls_number_parameters     210
_refine_ls_number_restraints     0
_refine_ls_hydrogen_treatment     refall
_refine_ls_weighting_scheme     calc
_refine_ls_weighting_details
         'calc w=1/[\s^2^(Fo^2^)+(0.0425P)^2^+0.1953P] where P=(Fo^2^+2Fc^2^)/3'
_atom_sites_solution_hydrogens     geom
_atom_sites_solution_primary     direct
_atom_sites_solution_secondary     difmap
_refine_ls_shift/su_max     0.001
_refine_ls_shift/su_mean     0.000
_refine_diff_density_max     0.348
_refine_diff_density_min     -0.256
_refine_ls_extinction_method     none
_refine_ls_extinction_coef     ?
loop_
    _atom_type_symbol
    _atom_type_description
    _atom_type_scat_dispersion_real
    _atom_type_scat_dispersion_imag
    _atom_type_scat_source
    'C' 'C' 0.0033 0.0016
                         'International Tables Vol C Tables 4.2.6.8 and 6.1.1.4'
    'H' 'H' 0.0000 0.0000
                         'International Tables Vol C Tables 4.2.6.8 and 6.1.1.4'
    'N' 'N' 0.0061 0.0033
                         'International Tables Vol C Tables 4.2.6.8 and 6.1.1.4'
    'Al' 'Al' 0.0645 0.0514
                         'International Tables Vol C Tables 4.2.6.8 and 6.1.1.4'
    'Cl' 'Cl' 0.1484 0.1585
                         'International Tables Vol C Tables 4.2.6.8 and 6.1.1.4'
_computing_data_collection
;
APEX2 (Bruker, 2007)
;
_computing_cell_refinement
;
APEX2 (Bruker, 2007)
;
_computing_data_reduction
;
SAINT-Plus (Bruker, 2007)
;
_computing_structure_solution
;
SHELXS97 (Sheldrick, 2008)
;
_computing_structure_refinement
;
SHELXL97 (Sheldrick, 2008)
;
_computing_molecular_graphics
;
PLATON (Spek, 2009)
;
_computing_publication_material
;
WinGX (Farrugia, 2012) and OLEX2 (Dolomanov et al., 2009)
;
loop_
    _atom_site_type_symbol
    _atom_site_label
    _atom_site_fract_x
    _atom_site_fract_y
    _atom_site_fract_z
    _atom_site_U_iso_or_equiv
    _atom_site_adp_type
    _atom_site_calc_flag
    _atom_site_refinement_flags
    _atom_site_occupancy
    _atom_site_symmetry_multiplicity
    _atom_site_disorder_assembly
    _atom_site_disorder_group
    Al Al1 0.96022(7) 0.22733(3) 0.35138(2) 0.02252(11) Uani d . 1 1 . .
    C C1 0.5146(2) 0.96503(11) 0.27377(8) 0.0280(3) Uani d . 1 1 . .
    C C2 0.5280(3) 0.91716(11) 0.34748(8) 0.0301(3) Uani d . 1 1 . .
    C C3 0.6685(3) 0.82750(13) 0.34364(10) 0.0333(3) Uani d . 1 1 . .
    C C4 0.6215(5) 0.99100(15) 0.40414(11) 0.0544(6) Uani d . 1 1 . .
    C C5 0.3056(3) 0.88817(17) 0.36455(14) 0.0492(5) Uani d . 1 1 . .
    C C6 0.4893(2) 1.04868(10) 0.14690(8) 0.0246(3) Uani d . 1 1 . .
    C C7 0.6619(3) 1.09623(11) 0.12260(9) 0.0287(3) Uani d . 1 1 . .
    C C8 0.6442(3) 1.13970(11) 0.05267(9) 0.0321(3) Uani d . 1 1 . .
    C C9 0.4587(3) 1.13540(11) 0.00948(9) 0.0329(4) Uani d . 1 1 . .
    C C10 0.2892(3) 1.08788(12) 0.03538(9) 0.0337(4) Uani d . 1 1 . .
    C C11 0.3023(3) 1.04317(11) 0.10465(9) 0.0290(3) Uani d . 1 1 . .
    Cl Cl1 1.07491(7) 0.12249(3) 0.27615(2) 0.03826(11) Uani d . 1 1 . .
    Cl Cl2 0.63285(6) 0.24128(3) 0.33003(2) 0.03784(11) Uani d . 1 1 . .
    Cl Cl3 1.03104(7) 0.17986(3) 0.46328(2) 0.03810(11) Uani d . 1 1 . .
    Cl Cl4 1.09572(6) 0.36715(3) 0.33438(2) 0.03407(11) Uani d . 1 1 . .
    N N1 0.5044(2) 1.00304(9) 0.21740(7) 0.0270(3) Uani d . 1 1 . .
    H H5 0.678(3) 0.7947(13) 0.3913(11) 0.032(4) Uiso d . 1 1 . .
    H H6 0.803(3) 0.8453(14) 0.3297(11) 0.042(5) Uiso d . 1 1 . .
    H H12 0.449(3) 1.1638(13) -0.0347(10) 0.031(4) Uiso d . 1 1 . .
    H H14 0.781(3) 1.0977(13) 0.1524(10) 0.037(5) Uiso d . 1 1 . .
    H H10 0.189(3) 1.0117(13) 0.1246(10) 0.033(5) Uiso d . 1 1 . .
    H H4 0.615(3) 0.7821(17) 0.3065(13) 0.059(6) Uiso d . 1 1 . .
    H H13 0.760(3) 1.1708(14) 0.0343(10) 0.037(5) Uiso d . 1 1 . .
    H H3 0.311(3) 0.8571(16) 0.4147(13) 0.059(6) Uiso d . 1 1 . .
    H H8 0.635(4) 0.9609(17) 0.4530(14) 0.067(7) Uiso d . 1 1 . .
    H H11 0.165(3) 1.0868(15) 0.0039(12) 0.054(6) Uiso d . 1 1 . .
    H H7 0.539(3) 1.0444(18) 0.4074(12) 0.055(6) Uiso d . 1 1 . .
    H H1 0.229(4) 0.9457(17) 0.3674(13) 0.061(7) Uiso d . 1 1 . .
    H H2 0.243(4) 0.8431(19) 0.3264(15) 0.074(8) Uiso d . 1 1 . .
    H H9 0.763(4) 1.0135(19) 0.3925(15) 0.080(8) Uiso d . 1 1 . .
loop_
    _atom_site_aniso_label
    _atom_site_aniso_U_11
    _atom_site_aniso_U_22
    _atom_site_aniso_U_33
    _atom_site_aniso_U_12
    _atom_site_aniso_U_13
    _atom_site_aniso_U_23
    Al1 0.0237(2) 0.0221(2) 0.0215(2) 0.00139(16) -0.00057(16) -0.00156(15)
    C1 0.0313(8) 0.0270(7) 0.0263(8) 0.0037(6) 0.0048(6) 0.0011(6)
    C2 0.0392(9) 0.0296(8) 0.0220(7) 0.0008(6) 0.0055(6) 0.0068(6)
    C3 0.0368(9) 0.0350(8) 0.0279(8) 0.0042(7) 0.0003(7) 0.0072(7)
    C4 0.100(2) 0.0342(10) 0.0280(10) -0.0045(11) -0.0013(10) 0.0001(8)
    C5 0.0420(11) 0.0531(12) 0.0542(13) 0.0093(9) 0.0179(9) 0.0245(10)
    C6 0.0331(8) 0.0202(6) 0.0208(7) 0.0057(5) 0.0036(6) 0.0021(5)
    C7 0.0307(8) 0.0265(7) 0.0291(8) 0.0033(6) 0.0034(6) 0.0006(6)
    C8 0.0401(9) 0.0251(7) 0.0323(8) 0.0022(6) 0.0132(7) 0.0041(6)
    C9 0.0524(10) 0.0266(8) 0.0201(7) 0.0119(7) 0.0052(7) 0.0043(6)
    C10 0.0408(9) 0.0320(8) 0.0273(8) 0.0093(7) -0.0054(7) -0.0009(6)
    C11 0.0319(8) 0.0253(7) 0.0300(8) 0.0026(6) 0.0040(6) 0.0008(6)
    Cl1 0.0421(2) 0.0355(2) 0.0370(2) 0.00888(16) 0.00073(17) -0.01397(16)
    Cl2 0.02347(19) 0.0465(2) 0.0431(2) 0.00328(15) -0.00125(16) 0.00606(17)
    Cl3 0.0468(2) 0.0410(2) 0.02528(19) -0.00252(17) -0.00698(16) 0.00525(16)
    Cl4 0.0377(2) 0.02523(18) 0.0400(2) -0.00444(15) 0.00856(17) -0.00103(15)
    N1 0.0331(7) 0.0245(6) 0.0238(6) 0.0057(5) 0.0047(5) 0.0024(5)
_geom_special_details
;
All e.s.d.'s (except the e.s.d. in the dihedral angle between two l.s. planes)
are estimated using the full covariance matrix. The cell e.s.d.'s are taken
into account individually in the estimation of e.s.d.'s in distances, angles
and torsion angles; correlations between e.s.d.'s in cell parameters are only
used when they are defined by crystal symmetry. An approximate (isotropic)
treatment of cell e.s.d.'s is used for estimating e.s.d.'s involving l.s.
planes.
;
loop_
    _geom_bond_atom_site_label_1
    _geom_bond_atom_site_label_2
    _geom_bond_site_symmetry_2
    _geom_bond_distance
    _geom_bond_publ_flag
    Al1 Cl3 . 2.1315(6) ?
    Al1 Cl2 . 2.1316(6) ?
    Al1 Cl1 . 2.1347(6) ?
    Al1 Cl4 . 2.1351(6) ?
    C1 N1 . 1.1353(19) ?
    C1 C2 . 1.473(2) ?
    C2 C4 . 1.530(3) ?
    C2 C3 . 1.531(2) ?
    C2 C5 . 1.539(3) ?
    C6 C7 . 1.384(2) ?
    C6 C11 . 1.386(2) ?
    C6 N1 . 1.4084(18) ?
    C7 C8 . 1.386(2) ?
    C8 C9 . 1.385(2) ?
    C9 C10 . 1.378(3) ?
    C10 C11 . 1.383(2) ?
loop_
    _geom_angle_atom_site_label_1
    _geom_angle_atom_site_label_2
    _geom_angle_atom_site_label_3
    _geom_angle_site_symmetry_1
    _geom_angle_site_symmetry_3
    _geom_angle
    _geom_angle_publ_flag
    Cl3 Al1 Cl2 . . 110.32(2) ?
    Cl3 Al1 Cl1 . . 109.13(3) ?
    Cl2 Al1 Cl1 . . 109.04(2) ?
    Cl3 Al1 Cl4 . . 110.05(2) ?
    Cl2 Al1 Cl4 . . 107.71(2) ?
    Cl1 Al1 Cl4 . . 110.58(3) ?
    N1 C1 C2 . . 179.13(17) ?
    C1 C2 C4 . . 107.46(14) ?
    C1 C2 C3 . . 108.54(13) ?
    C4 C2 C3 . . 110.50(17) ?
    C1 C2 C5 . . 106.91(15) ?
    C4 C2 C5 . . 111.84(18) ?
    C3 C2 C5 . . 111.39(15) ?
    C7 C6 C11 . . 122.93(14) ?
    C7 C6 N1 . . 118.70(14) ?
    C11 C6 N1 . . 118.36(13) ?
    C6 C7 C8 . . 117.71(15) ?
    C9 C8 C7 . . 120.42(16) ?
    C10 C9 C8 . . 120.51(15) ?
    C9 C10 C11 . . 120.48(16) ?
    C10 C11 C6 . . 117.95(15) ?
    C1 N1 C6 . . 178.87(16) ?
_iucr_refine_instructions_details
;
TITL rw1603 in P2(1)/c
CELL 0.71073 6.4531 13.6967 17.9352 90 93.636 90
ZERR 4 0.0006 0.0013 0.0017 0 0.001 0
LATT 1
SYMM -X,0.5+Y,0.5-Z
SFAC C H N Al Cl
UNIT 44 56 4 4 16
L.S. 8
PLAN  10
SIZE 0.16 0.05 0.03
TEMP -120
BOND
fmap 2
acta
more -3
REM <HKL>E:\X-ray\M\~A<nster\Wolf\2010\rw1603\rw1603fin\rw160310.hkl</HKL>
WGHT 0.038573 0.364697
FVAR 0.449321
Al1   4     0.96022  0.22733  0.35137  11.00000  0.02371  0.02206  0.02153 =
 -0.00156 -0.00057  0.00139
C1    1     0.51456  0.96503  0.27377  11.00000  0.03126  0.02698  0.02628 =
 0.00108  0.00480  0.00366
C2    1     0.52800  0.91716  0.34748  11.00000  0.03918  0.02960  0.02199 =
 0.00681  0.00543  0.00079
C3    1     0.66852  0.82750  0.34363  11.00000  0.03680  0.03499  0.02789 =
 0.00724  0.00035  0.00422
C4    1     0.62153  0.99100  0.40414  11.00000  0.10021  0.03421  0.02799 =
 0.00012 -0.00132 -0.00449
C5    1     0.30559  0.88817  0.36455  11.00000  0.04199  0.05311  0.05427 =
 0.02451  0.01791  0.00929
C6    1     0.48930  1.04868  0.14689  11.00000  0.03307  0.02018  0.02076 =
 0.00210  0.00358  0.00566
C7    1     0.66190  1.09623  0.12260  11.00000  0.03073  0.02648  0.02908 =
 0.00063  0.00343  0.00327
C8    1     0.64419  1.13970  0.05268  11.00000  0.04013  0.02513  0.03236 =
 0.00411  0.01321  0.00219
C9    1     0.45869  1.13540  0.00948  11.00000  0.05237  0.02656  0.02010 =
 0.00427  0.00517  0.01191
C10   1     0.28921  1.08788  0.03538  11.00000  0.04084  0.03205  0.02731 =
 -0.00092 -0.00541  0.00925
C11   1     0.30231  1.04317  0.10465  11.00000  0.03191  0.02527  0.02996 =
 0.00083  0.00395  0.00261
Cl1   5     1.07491  0.12249  0.27615  11.00000  0.04210  0.03550  0.03697 =
 -0.01397  0.00073  0.00888
Cl2   5     0.63285  0.24128  0.33003  11.00000  0.02347  0.04650  0.04312 =
 0.00606 -0.00125  0.00328
Cl3   5     1.03104  0.17986  0.46328  11.00000  0.04684  0.04102  0.02528 =
 0.00525 -0.00698 -0.00253
Cl4   5     1.09572  0.36715  0.33438  11.00000  0.03772  0.02523  0.04005 =
 -0.00103  0.00856 -0.00444
N1    3     0.50441  1.00304  0.21740  11.00000  0.03313  0.02455  0.02383 =
 0.00236  0.00470  0.00569
H3a   2     0.67765  0.79467  0.39127  11.00000  0.03233
H3b   2     0.80309  0.84535  0.32970  11.00000  0.04164
H9    2     0.44924  1.16388 -0.03477  11.00000  0.03155
H7    2     0.78098  1.09766  0.15234  11.00000  0.03738
H11   2     0.18880  1.01165  0.12458  11.00000  0.03338
H3c   2     0.61470  0.78214  0.30647  11.00000  0.05892
H8    2     0.75961  1.17078  0.03433  11.00000  0.03751
H5a   2     0.31073  0.85704  0.41469  11.00000  0.05922
H4a   2     0.63518  0.96086  0.45313  11.00000  0.06724
H10   2     0.16536  1.08679  0.00395  11.00000  0.05463
H4b   2     0.53928  1.04437  0.40743  11.00000  0.05526
H5b   2     0.22880  0.94563  0.36731  11.00000  0.06082
H5c   2     0.24288  0.84314  0.32631  11.00000  0.07440
H4c   2     0.76305  1.01353  0.39242  11.00000  0.08020
HKLF 4
END
;
data_global
_journal_date_recd_electronic     2014-09-05
_journal_date_accepted     2014-10-06
_journal_name_full     'Acta Crystallographica, Section E'
_journal_year     2014
_journal_volume     70
_journal_issue     11
_journal_page_first     331
_journal_page_last     333
_journal_paper_category     GM
_journal_paper_doi     10.1107/S1600536814022028
_journal_coeditor_code     KJ2242
loop_
    _publ_contact_author_name
    _publ_contact_author_address
    _publ_contact_author_email
    'Slootweg, J. Chris'
;
Department of Chemistry and Pharmaceutical Sciences
VU University Amsterdam
De Boelelaan 1083
1081 HV Amsterdam
The Netherlands
;
 j.c.slootweg@vu.nl
    'Wolf, Robert'
;
Institute of Inorganic Chemistry,
University of Regensburg,
93040 Regensburg,
Germany
;
 robert.wolf@ur.de
_publ_contact_author_fax     '0031 20 5987488'
_publ_contact_author_phone     '0031 20 5987482'
_publ_section_title
;
Crystal structure of <i>tert</i>-butyl-<i>N</i>-phenylcarbonitrilium
tetrachloridoaluminate
;
loop_
    _publ_author_name
    _publ_author_footnote
    _publ_author_address
    'van Dijk, Tom' .
;
Department of Chemistry and Pharmaceutical Sciences
VU University Amsterdam
De Boelelaan 1083
1081 HV Amsterdam
The Netherlands
;
    'Zant, Dirk W.' .
;
Department of Chemistry and Pharmaceutical Sciences
VU University Amsterdam
De Boelelaan 1083
1081 HV Amsterdam
The Netherlands
;
    'Wolf, Robert' .
;
Institute of Inorganic Chemistry,
University of Regensburg,
93040 Regensburg,
Germany
;
    'Lammertsma, Koop' .
;
Department of Chemistry and Pharmaceutical Sciences
VU University Amsterdam
De Boelelaan 1083
1081 HV Amsterdam
The Netherlands
;
    'Slootweg, J. Chris' .
;
Department of Chemistry and Pharmaceutical Sciences
VU University Amsterdam
De Boelelaan 1083
1081 HV Amsterdam
The Netherlands
;
_publ_section_synopsis
;
The nitrilium cations of the title compound adopt a slightly distorted linear
configuration and are linked through \p--\p interactions. The nitrilium
cations and tetraaluminate anions are arranged in alternating planes parallel
to the (011)  plane.
;
