# Supplementary material for: Crystal structure of tert-butyl-N-phenyl­carbonitrilium tetra­chlorido­aluminate
Source: Acta Crystallogr Sect E Struct Rep Online. 2014 Oct 11;70(Pt 11):331–3. doi: 10.1107/S1600536814022028 (PMC4257323; doi:10.1107/S1600536814022028)
Supplement: Supplementary file 2 [file e-70-00331-Isup2.hkl]

# 
# h,k,l, Fc-squared, Fo-squared, sigma(Fo-squared) and status flag 
# 
data_I
_shelx_title ' rw1603 in P2(1)/c' 
_shelx_refln_list_code          4 
_shelx_F_calc_maximum      214.30 
_exptl_crystal_F_000       672.00 
_reflns_d_resolution_high  0.7412 
 
loop_ 
 _symmetry_equiv_pos_as_xyz 
 'x, y, z' 
 '-x, y+1/2, -z+1/2' 
 '-x, -y, -z' 
 'x, -y-1/2, z-1/2' 
 
_cell_length_a     6.4531 
_cell_length_b    13.6967 
_cell_length_c    17.9352 
_cell_angle_alpha  90.000 
_cell_angle_beta   93.636 
_cell_angle_gamma  90.000 
 
_shelx_F_squared_multiplier     1.000 
 
loop_ 
 _refln_index_h 
 _refln_index_k 
 _refln_index_l 
 _refln_F_squared_calc 
 _refln_F_squared_meas 
 _refln_F_squared_sigma 
 _refln_observed_status 
   1   0   0      231.65      177.43      6.86 o 
   2   0   0    16435.66    17503.07    401.14 o 
   3   0   0     8125.33     8416.21    197.30 o 
   4   0   0       19.74        7.48      4.72 o 
   5   0   0     1710.80     1670.37     48.24 o 
   6   0   0      111.37       79.04     10.71 o 
   7   0   0     1644.19     1679.52     53.39 o 
   8   0   0       15.48        4.87     10.55 o 
   1   1   0        4.75        4.20      0.94 o 
   2   1   0    11322.93    12277.59    175.20 o 
   3   1   0     1172.83     1325.87     21.86 o 
   4   1   0      178.20      178.07      7.96 o 
   5   1   0     1349.31     1337.67     28.69 o 
   6   1   0     1201.00     1193.98     27.96 o 
   7   1   0        2.32       -1.72      5.90 o 
   8   1   0       51.57       47.23      8.81 o 
   0   2   0      982.90     1194.11     28.27 o 
   1   2   0    14483.09    14973.77    191.51 o 
   2   2   0      444.53      383.59      7.56 o 
   3   2   0     8865.51     9250.32    133.77 o 
   4   2   0     1047.56     1063.29     19.18 o 
   5   2   0     1887.05     1983.91     39.27 o 
   6   2   0        4.23       -1.03      4.97 o 
   7   2   0      104.38      124.53     11.90 o 
   8   2   0       26.61       24.13      8.22 o 
   1   3   0     6098.19     6674.24     86.41 o 
   2   3   0      538.46      531.85      8.87 o 
   3   3   0     7183.64     6966.67     91.49 o 
   4   3   0     1434.86     1459.61     25.04 o 
   5   3   0      517.47      555.63     18.80 o 
   6   3   0      317.18      321.49     13.17 o 
   7   3   0        2.61        8.43      6.35 o 
   8   3   0       27.75       30.32      8.34 o 
   0   4   0     2986.47     3504.24     80.83 o 
   1   4   0     9402.37    10373.45    146.58 o 
   2   4   0       73.00       71.43      2.99 o 
   3   4   0      160.14      107.45      5.88 o 
   4   4   0      371.74      422.77     10.39 o 
   5   4   0     2266.87     2263.06     37.74 o 
   6   4   0     1026.83     1092.34     26.51 o 
   7   4   0       10.84        2.78      7.46 o 
   8   4   0      336.77      353.59     16.75 o 
   1   5   0     2559.86     2661.22     39.68 o 
   2   5   0     2655.56     2961.57     40.41 o 
   3   5   0     8373.49     8170.83    107.16 o 
   4   5   0     2356.20     2366.67     34.19 o 
   5   5   0      159.13      148.25      6.95 o 
   6   5   0     1137.46     1190.68     28.16 o 
   7   5   0       23.41       38.85      9.11 o 
   8   5   0       28.14       27.03      8.83 o 
   0   6   0        0.02        2.97      3.32 o 
   1   6   0      698.65      769.31     13.76 o 
   2   6   0      667.51      737.21     13.74 o 
   3   6   0      730.63      748.28     13.03 o 
   4   6   0      309.16      318.81      7.90 o 
   5   6   0       69.65       77.57      5.70 o 
   6   6   0        4.84        4.19      5.78 o 
   7   6   0       79.58       79.76      9.16 o 
   8   6   0        4.68        9.91      8.04 o 
   1   7   0     1651.39     1849.65     29.36 o 
   2   7   0     3994.80     4070.64     60.72 o 
   3   7   0       16.39       22.53      3.35 o 
   4   7   0      356.30      356.29      9.30 o 
   5   7   0      242.19      240.27      9.02 o 
   6   7   0      635.61      624.96     23.83 o 
   7   7   0      331.35      343.66     15.48 o 
   8   7   0       38.37       50.57     11.61 o 
   0   8   0     6875.66     6767.68    158.15 o 
   1   8   0       78.29       75.88      5.23 o 
   2   8   0      253.88      265.44      7.68 o 
   3   8   0       33.64       33.08      3.46 o 
   4   8   0     2331.54     2356.87     38.58 o 
   5   8   0      365.76      363.47     11.85 o 
   6   8   0      419.18      428.36     15.64 o 
   7   8   0      602.15      600.70     24.16 o 
   1   9   0        0.17       -2.36      2.36 o 
   2   9   0     2176.98     2149.73     34.92 o 
   3   9   0      267.42      273.99      8.59 o 
   4   9   0        6.24        3.37      3.22 o 
   5   9   0       81.23       72.97      6.87 o 
   6   9   0      664.70      696.79     24.36 o 
   7   9   0       99.54       97.44     12.15 o 
   0  10   0      431.01      438.08     32.44 o 
   1  10   0       89.62      104.74      6.51 o 
   2  10   0        0.19       -2.54      2.54 o 
   3  10   0        3.79        2.74      4.07 o 
   4  10   0      391.53      396.77     11.32 o 
   5  10   0       14.49       12.71      5.05 o 
   6  10   0        1.08        5.25      7.48 o 
   7  10   0       66.43       72.07     13.80 o 
   1  11   0      259.67      255.91      9.93 o 
   2  11   0        7.13        1.94      5.32 o 
   3  11   0      730.82      737.63     18.84 o 
   4  11   0      133.68      130.13     16.80 o 
   5  11   0        0.23        6.62      5.22 o 
   6  11   0      158.57      173.39     13.39 o 
   0  12   0      168.75      179.61     22.66 o 
   1  12   0     1086.94     1059.25     24.09 o 
   2  12   0      200.86      223.79      9.95 o 
   3  12   0      278.48      272.93     11.32 o 
   4  12   0       21.21       19.05      6.45 o 
   5  12   0      554.81      551.80     21.92 o 
   6  12   0      375.25      388.88     38.14 o 
   1  13   0      231.45      244.88     15.70 o 
   2  13   0      114.42      122.70      8.84 o 
   3  13   0      384.23      430.72     15.63 o 
   4  13   0       18.53       26.38      7.56 o 
   5  13   0       61.26       47.19      9.59 o 
   6  13   0       58.24       63.31     14.83 o 
   0  14   0       41.84       47.25      8.96 o 
   1  14   0        1.78        1.08      3.95 o 
   2  14   0       10.66       14.99      4.89 o 
   3  14   0      500.90      493.70     16.21 o 
   4  14   0       30.08       18.70      7.25 o 
   5  14   0       54.60       60.96      9.77 o 
   1  15   0       12.05       12.28      4.90 o 
   2  15   0      330.04      331.93     13.54 o 
   3  15   0      237.15      241.78     11.98 o 
   4  15   0      317.94      281.41     16.37 o 
   5  15   0      214.78      229.27     15.62 o 
   0  16   0      467.64      473.39     29.07 o 
   1  16   0      167.63      156.43     13.23 o 
   2  16   0      167.53      168.84     10.53 o 
   3  16   0        0.34       -1.30      5.24 o 
   4  16   0      103.69      127.02     14.45 o 
   1  17   0       60.63       58.65      7.91 o 
   2  17   0      470.32      476.29     17.64 o 
   3  17   0      350.80      365.21     15.83 o 
   0  18   0       13.42       20.24      9.53 o 
   1  18   0       29.00       31.58     13.38 o 
  -8   1   1       74.67       75.46      9.88 o 
  -7   1   1        1.48        1.89      5.66 o 
  -6   1   1        7.85        0.63      5.02 o 
  -5   1   1       94.01      100.76     11.33 o 
  -4   1   1       52.40       57.60      4.40 o 
  -3   1   1     1131.64     1151.83     19.35 o 
  -2   1   1       11.10        9.05      2.85 o 
  -1   1   1     1806.38     1839.67     27.21 o 
   0   1   1      498.38      490.79     11.80 o 
   1   1   1      520.25      565.29     12.49 o 
   2   1   1     2284.73     2414.32     36.30 o 
   3   1   1        0.40        0.07      2.35 o 
   4   1   1      519.35      538.54     14.19 o 
   5   1   1      896.54      890.79     21.35 o 
   6   1   1       20.28       27.80      6.22 o 
   7   1   1        9.47        9.72      6.26 o 
   8   1   1       46.59       49.19      8.55 o 
  -8   2   1       12.79        2.33      7.24 o 
  -7   2   1        2.53        6.22      5.94 o 
  -6   2   1      423.58      413.13     14.72 o 
  -5   2   1       87.36       98.35      7.03 o 
  -4   2   1      219.43      205.10      6.74 o 
  -3   2   1     1402.93     1562.02     25.40 o 
  -2   2   1      165.45      172.47      4.15 o 
  -1   2   1      499.60      556.79      8.39 o 
   0   2   1      254.85      302.63      5.86 o 
   1   2   1     2460.11     2522.05     36.96 o 
   2   2   1     1269.36     1244.81     20.04 o 
   3   2   1      457.51      463.72      9.78 o 
   4   2   1        1.23        2.82      2.25 o 
   5   2   1      202.60      197.20      9.31 o 
   6   2   1      513.13      510.36     24.21 o 
   7   2   1      303.01      339.73     14.77 o 
   8   2   1       43.82       32.33      8.42 o 
  -8   3   1       25.35       15.87      7.96 o 
  -7   3   1        0.03       -5.48      5.83 o 
  -6   3   1      137.95      146.91      9.70 o 
  -5   3   1       11.86       12.87      4.19 o 
  -4   3   1     1690.87     1625.91     27.42 o 
  -3   3   1     1690.79     1754.79     25.20 o 
  -2   3   1      525.32      502.41      8.93 o 
  -1   3   1     7975.96     8649.52    111.64 o 
   0   3   1     1010.74     1125.77     22.16 o 
   1   3   1     1435.71     1494.91     20.63 o 
   2   3   1     1038.45     1027.74     17.33 o 
   3   3   1     1310.12     1319.10     22.14 o 
   4   3   1      621.22      618.83     13.02 o 
   5   3   1      580.76      606.50     18.52 o 
   6   3   1      152.85      164.48     10.87 o 
   7   3   1       40.06       38.63      7.65 o 
   8   3   1        0.06       -2.96      7.29 o 
  -8   4   1       89.63       75.32     10.20 o 
  -7   4   1       32.07       28.14      7.13 o 
  -6   4   1        4.53        1.11      5.14 o 
  -5   4   1      440.72      458.90     11.88 o 
  -4   4   1      942.01     1001.59     16.47 o 
  -3   4   1       54.78       72.03      3.35 o 
  -2   4   1     1396.46     1466.91     21.09 o 
  -1   4   1     1746.18     1865.00     28.33 o 
   0   4   1       15.71       13.56      3.07 o 
   1   4   1      305.77      337.96      7.01 o 
   2   4   1     1233.67     1324.87     19.27 o 
   3   4   1      178.34      152.48      4.56 o 
   4   4   1       86.73       83.76      4.82 o 
   5   4   1       48.64       57.34      6.20 o 
   6   4   1        0.83       -0.37      5.22 o 
   7   4   1       92.15       89.45      9.34 o 
   8   4   1       14.18       14.28      8.06 o 
  -8   5   1       25.51       21.59      9.47 o 
  -7   5   1       17.30       11.69      6.70 o 
  -6   5   1      339.15      338.97     13.60 o 
  -5   5   1      401.82      412.22     14.02 o 
  -4   5   1      486.77      475.79     10.88 o 
  -3   5   1     4031.62     4131.42     55.94 o 
  -2   5   1      332.47      319.05      6.72 o 
  -1   5   1     3442.34     3583.17     65.36 o 
   0   5   1     8769.26     9511.45    151.16 o 
   1   5   1       77.42       72.07      3.24 o 
   2   5   1      959.84      944.18     14.71 o 
   3   5   1      662.28      714.75     12.35 o 
   4   5   1      418.51      394.86      8.65 o 
   5   5   1        1.66        6.89      4.55 o 
   6   5   1      108.95      122.80      9.19 o 
   7   5   1       56.31       44.49      8.03 o 
   8   5   1       18.05       10.78      8.26 o 
  -8   6   1        3.40       -7.41      7.41 o 
  -7   6   1        0.02       -2.61      6.30 o 
  -6   6   1       72.25       67.71      7.78 o 
  -5   6   1       29.14       30.28      4.52 o 
  -4   6   1       15.15       19.64      2.90 o 
  -3   6   1      378.48      420.02      8.97 o 
  -2   6   1      379.64      389.21      7.76 o 
  -1   6   1      132.41      125.57      7.63 o 
   0   6   1      932.05      961.45     18.78 o 
   1   6   1      188.04      206.13      5.77 o 
   2   6   1      145.60      155.51      6.53 o 
   3   6   1        2.07        1.98      2.14 o 
   4   6   1       14.13       14.76      2.63 o 
   5   6   1       26.61       18.80      4.16 o 
   6   6   1      157.25      165.60     10.26 o 
   7   6   1       57.61       41.07      8.20 o 
   8   6   1       51.25       44.23      9.38 o 
  -8   7   1       69.14       56.91     10.06 o 
  -7   7   1        7.68       -1.54      6.90 o 
  -6   7   1      286.95      298.97     14.75 o 
  -5   7   1      171.82      179.26      7.84 o 
  -4   7   1       42.47       36.84      3.54 o 
  -3   7   1      124.31      127.42      4.92 o 
  -2   7   1      910.73      968.48     17.44 o 
  -1   7   1      234.02      217.77      7.45 o 
   0   7   1     1423.23     1463.70     27.26 o 
   1   7   1       99.72       91.97      4.01 o 
   2   7   1     1595.48     1708.06     27.87 o 
   3   7   1      166.25      176.44      5.71 o 
   4   7   1      192.72      183.84      6.16 o 
   5   7   1      113.85      110.72      6.59 o 
   6   7   1      410.61      416.41     15.50 o 
   7   7   1      249.30      260.57     22.91 o 
   8   7   1       10.34       10.15     12.18 o 
  -7   8   1      195.44      183.85     14.43 o 
  -6   8   1      315.77      310.48     13.40 o 
  -5   8   1        3.82        4.51      3.84 o 
  -4   8   1      655.43      629.65     12.70 o 
  -3   8   1      201.37      196.01      6.11 o 
  -2   8   1      302.54      288.31      8.02 o 
  -1   8   1      137.28      128.86      6.13 o 
   0   8   1     1975.98     2036.70     36.93 o 
   1   8   1     1177.92     1277.71     25.03 o 
   2   8   1      135.95      117.08      5.25 o 
   3   8   1      779.59      802.42     16.04 o 
   4   8   1       53.65       48.95      4.00 o 
   5   8   1       67.35       77.50      7.72 o 
   6   8   1      228.80      231.31     14.24 o 
   7   8   1       15.44       12.07      8.98 o 
  -7   9   1        0.18        0.45      8.56 o 
  -6   9   1      103.01       98.33     11.58 o 
  -5   9   1        0.53       -1.29      4.15 o 
  -4   9   1        0.79       -1.02      3.01 o 
  -3   9   1      174.42      180.39      6.93 o 
  -2   9   1      144.29      148.11      5.99 o 
  -1   9   1        7.96        9.16      3.14 o 
   0   9   1       24.21       30.97      3.97 o 
   1   9   1      424.88      429.66     12.01 o 
   2   9   1       28.74       28.43      3.51 o 
   3   9   1       93.86      101.09      5.56 o 
   4   9   1       27.35       41.47      7.46 o 
   5   9   1        5.43        0.93      5.55 o 
   6   9   1      152.34      150.03     12.30 o 
   7   9   1       26.46       33.44      9.86 o 
  -7  10   1      306.76      353.29     19.32 o 
  -6  10   1       65.42       48.96      9.26 o 
  -5  10   1       68.02       66.54      7.06 o 
  -4  10   1      305.03      295.78      9.75 o 
  -3  10   1       43.23       56.84      7.01 o 
  -2  10   1        2.80        0.54      2.52 o 
  -1  10   1       86.46       89.44      9.94 o 
   0  10   1      847.11      852.28     19.53 o 
   1  10   1      608.72      587.51     15.16 o 
   2  10   1      828.61      819.40     16.55 o 
   3  10   1     2231.93     2130.43     35.61 o 
   4  10   1      375.36      378.09     20.69 o 
   5  10   1      522.04      500.23     16.32 o 
   6  10   1      106.71       93.79     11.06 o 
   7  10   1        1.16        7.51      9.96 o 
  -6  11   1      133.12      141.64     12.69 o 
  -5  11   1      116.83      130.55      8.97 o 
  -4  11   1      111.31       94.36      7.14 o 
  -3  11   1      503.54      497.15     14.75 o 
  -2  11   1        2.37        6.53      3.62 o 
  -1  11   1       12.22       10.00      3.71 o 
   0  11   1      693.61      664.42     17.00 o 
   1  11   1      142.89      143.12      9.37 o 
   2  11   1     1113.72     1071.37     23.83 o 
   3  11   1      357.52      367.43     12.43 o 
   4  11   1      175.62      183.32     11.41 o 
   5  11   1        0.72        1.20      4.72 o 
   6  11   1      190.98      220.38     14.83 o 
  -6  12   1        6.97       10.91     10.91 o 
  -5  12   1        9.37        8.11      6.60 o 
  -4  12   1       95.82      105.03      7.83 o 
  -3  12   1       93.90       92.91      7.18 o 
  -2  12   1       19.65       25.56      4.79 o 
  -1  12   1      565.23      567.86     15.99 o 
   0  12   1      142.84      161.69      8.52 o 
   1  12   1        0.13        2.12      3.35 o 
   2  12   1      235.50      230.23     10.08 o 
   3  12   1     1183.51     1191.80     26.69 o 
   4  12   1      262.75      260.35     13.79 o 
   5  12   1      393.10      428.68     18.38 o 
   6  12   1      275.39      276.57     21.72 o 
  -6  13   1       97.32       90.73     15.17 o 
  -5  13   1       94.32       96.26     17.87 o 
  -4  13   1      195.53      197.84     12.86 o 
  -3  13   1      507.86      477.10     15.55 o 
  -2  13   1       18.24       15.05      4.57 o 
  -1  13   1      207.53      222.98     14.78 o 
   0  13   1       39.70       38.08      5.62 o 
   1  13   1      552.43      527.54     15.78 o 
   2  13   1        2.93        9.89      4.42 o 
   3  13   1      351.01      349.43     13.03 o 
   4  13   1      422.03      421.98     17.97 o 
   5  13   1       52.93       38.70      8.91 o 
   6  13   1      122.94      123.35     18.10 o 
  -5  14   1       15.31       10.12      7.03 o 
  -4  14   1      108.68      109.48     17.99 o 
  -3  14   1      152.24      144.52      9.65 o 
  -2  14   1        0.81        2.84      4.08 o 
  -1  14   1       98.31       95.39      7.89 o 
   0  14   1       94.57      112.35      8.14 o 
   1  14   1       45.62       48.38      6.29 o 
   2  14   1        2.93        4.96      4.39 o 
   3  14   1      103.22      114.95      8.63 o 
   4  14   1        1.93        1.87      6.47 o 
   5  14   1       66.09       69.51     10.18 o 
  -5  15   1        0.18       -2.03      7.35 o 
  -4  15   1        0.94       -5.80      5.80 o 
  -3  15   1       29.70       37.51      8.36 o 
  -2  15   1       32.50       28.68      6.08 o 
  -1  15   1      145.30      161.49     19.59 o 
   0  15   1      477.14      418.33     19.60 o 
   1  15   1       46.10       46.60      6.59 o 
   2  15   1      568.92      547.20     17.60 o 
   3  15   1        0.27        1.83      7.09 o 
   4  15   1       23.49       20.24     12.82 o 
   5  15   1        0.29        4.66      7.31 o 
  -4  16   1        2.36       13.23      7.49 o 
  -3  16   1       47.86       55.30      7.69 o 
  -2  16   1      653.37      632.07     28.74 o 
  -1  16   1       88.13       93.55      9.41 o 
   0  16   1      679.43      674.46     20.22 o 
   1  16   1      173.38      152.88     10.12 o 
   2  16   1        4.65       10.39      5.41 o 
   3  16   1       14.55       14.41      6.05 o 
   4  16   1       10.35       25.33      7.99 o 
  -3  17   1      144.80      146.99     15.20 o 
  -2  17   1       19.59       17.99      6.22 o 
  -1  17   1       66.82       76.80      8.94 o 
   0  17   1      429.63      442.39     16.66 o 
   1  17   1       68.38       81.21      8.72 o 
   2  17   1      133.47      148.74     10.72 o 
   3  17   1      321.14      303.14     35.23 o 
  -1  18   1       25.23       27.77      6.69 o 
   0  18   1       33.35       47.93     12.35 o 
   1  18   1       27.05       22.64      6.68 o 
  -8   0   2       24.14       33.14     11.92 o 
  -7   0   2     2158.88     2244.71     71.25 o 
  -6   0   2     1297.21     1332.11     42.43 o 
  -5   0   2      874.26      887.36     29.81 o 
  -4   0   2      188.73      148.42     12.33 o 
  -3   0   2     1087.80     1115.75     23.89 o 
  -2   0   2    21224.74    22709.98    410.64 o 
  -1   0   2      523.64      469.83     13.43 o 
   0   0   2     5060.46     5059.33    333.38 o 
   1   0   2      462.26      493.95     10.41 o 
   2   0   2     3216.96     3285.38     79.07 o 
   3   0   2     1383.83     1519.46     40.87 o 
   4   0   2     1950.75     1812.75     49.69 o 
   5   0   2     1468.21     1430.69     54.09 o 
   6   0   2       85.49       89.12     11.34 o 
   7   0   2      261.53      293.08     63.62 o 
   8   0   2      175.66      165.82     17.54 o 
  -8   1   2      417.19      493.62     19.18 o 
  -7   1   2       18.10       18.46      6.61 o 
  -6   1   2       22.39       28.03      6.21 o 
  -5   1   2      366.25      362.76     12.24 o 
  -4   1   2      579.51      548.65     19.31 o 
  -3   1   2      807.09      796.21     25.34 o 
  -2   1   2     1581.85     1635.65     22.74 o 
  -1   1   2    15421.19    16260.41    208.04 o 
   0   1   2     6131.66     6476.92    166.42 o 
   1   1   2    12939.74    13153.51    186.95 o 
   2   1   2    15566.02    15962.24    227.19 o 
   3   1   2     1445.30     1528.21     29.07 o 
   4   1   2      302.22      254.18      9.50 o 
   5   1   2      150.18      144.33      8.17 o 
   6   1   2     1130.56     1128.87     27.00 o 
   7   1   2      848.86      892.93     24.81 o 
   8   1   2       27.31       26.94      8.20 o 
  -8   2   2        1.02       -5.90      7.14 o 
  -7   2   2       18.04       20.20      9.58 o 
  -6   2   2     1722.28     1817.72     38.08 o 
  -5   2   2      446.81      450.49     13.77 o 
  -4   2   2     4344.66     4286.38     58.14 o 
  -3   2   2      125.18      188.48      5.81 o 
  -2   2   2     1840.14     1932.76     26.58 o 
  -1   2   2      495.45      545.62      8.43 o 
   0   2   2      173.11      169.62      4.85 o 
   1   2   2      268.51      276.14      5.59 o 
   2   2   2     6669.26     7159.92    103.39 o 
   3   2   2     3853.64     4025.44     60.17 o 
   4   2   2      332.49      352.13     11.11 o 
   5   2   2        0.08       -1.03      3.89 o 
   6   2   2      651.74      675.10     19.45 o 
   7   2   2        0.06        7.74      6.23 o 
   8   2   2        4.16        9.53      7.51 o 
  -8   3   2        0.70        1.93      7.59 o 
  -7   3   2      132.59      122.75      9.91 o 
  -6   3   2     2593.58     2665.63     51.86 o 
  -5   3   2      391.05      385.73     12.84 o 
  -4   3   2     1755.64     1731.61     28.97 o 
  -3   3   2    13930.13    13904.97    179.56 o 
  -2   3   2      912.50      849.04     13.44 o 
  -1   3   2     2259.70     2544.01     33.99 o 
   0   3   2    20973.36    21642.25    564.95 o 
   1   3   2    11092.96    11711.81    150.28 o 
   2   3   2      345.51      364.72      6.80 o 
   3   3   2       21.30       23.17      2.61 o 
   4   3   2      364.85      354.04      9.10 o 
   5   3   2       49.12       54.04      6.10 o 
   6   3   2       30.07       22.29      6.21 o 
   7   3   2       70.56       72.21      8.71 o 
   8   3   2      182.40      189.51     12.99 o 
  -8   4   2      364.08      386.76     17.32 o 
  -7   4   2        3.86        8.73      6.65 o 
  -6   4   2       36.92       38.22      8.33 o 
  -5   4   2      499.52      481.78     12.16 o 
  -4   4   2     1316.23     1276.83     20.10 o 
  -3   4   2     4153.34     4284.11     57.64 o 
  -2   4   2      176.24      213.50      5.12 o 
  -1   4   2    45923.29    47919.09    609.85 o 
   0   4   2      573.65      621.06     10.82 o 
   1   4   2       88.04       81.14      3.27 o 
   2   4   2        6.04        2.98      1.54 o 
   3   4   2     5797.81     5711.54     75.61 o 
   4   4   2     5445.15     5352.50     80.37 o 
   5   4   2      382.82      376.84     13.01 o 
   6   4   2     2813.20     2827.94     55.05 o 
   7   4   2        3.04        5.12      6.47 o 
   8   4   2       44.69       26.10      8.84 o 
  -8   5   2       11.24       15.05      8.16 o 
  -7   5   2      380.17      377.32     21.63 o 
  -6   5   2      542.83      563.06     17.46 o 
  -5   5   2      479.05      496.52     12.55 o 
  -4   5   2      369.10      352.21      8.27 o 
  -3   5   2     5749.08     5715.09     75.93 o 
  -2   5   2      299.52      368.13      7.36 o 
  -1   5   2      722.18      777.43     12.09 o 
   0   5   2      161.91      224.45      6.71 o 
   1   5   2     6006.67     6257.23     89.74 o 
   2   5   2      719.00      851.77     13.61 o 
   3   5   2      455.65      467.91      9.16 o 
   4   5   2     1884.83     1849.79     31.15 o 
   5   5   2     2491.78     2489.76     48.08 o 
   6   5   2       17.12        5.94      5.72 o 
   7   5   2       41.61       36.47      7.66 o 
   8   5   2      155.60      152.44     12.46 o 
  -8   6   2        0.49        7.12      7.93 o 
  -7   6   2       35.46       33.15      7.68 o 
  -6   6   2      197.43      181.89     10.48 o 
  -5   6   2      170.85      170.88      7.60 o 
  -4   6   2      254.92      280.43      7.46 o 
  -3   6   2        6.72        2.37      2.12 o 
  -2   6   2      465.04      425.99      8.59 o 
  -1   6   2       94.28       99.49      4.93 o 
   0   6   2     1737.88     1781.42     31.71 o 
   1   6   2     1492.02     1508.52     24.22 o 
   2   6   2     1428.53     1476.57     21.91 o 
   3   6   2     5437.40     5278.13     70.79 o 
   4   6   2      127.19      133.32      6.10 o 
   5   6   2     1212.07     1218.10     27.49 o 
   6   6   2      484.68      498.12     21.30 o 
   7   6   2       30.42       26.64      7.79 o 
   8   6   2       26.01       10.60      8.55 o 
  -8   7   2        6.46        2.28      8.23 o 
  -7   7   2      369.93      394.76     19.69 o 
  -6   7   2       75.57       62.60      9.30 o 
  -5   7   2      833.24      824.79     17.89 o 
  -4   7   2     1897.73     1814.47     27.74 o 
  -3   7   2      222.68      243.01      6.61 o 
  -2   7   2     1187.27     1163.61     20.20 o 
  -1   7   2       10.13       16.08      3.11 o 
   0   7   2     3287.44     3329.01     56.42 o 
   1   7   2       13.68       18.14      3.32 o 
   2   7   2     3564.58     3466.40     52.40 o 
   3   7   2     1429.44     1365.88     21.34 o 
   4   7   2       26.31       30.80      4.08 o 
   5   7   2      337.41      320.18     10.41 o 
   6   7   2       13.03        4.41      5.73 o 
   7   7   2      158.97      179.19     12.04 o 
  -7   8   2      302.30      308.94     17.58 o 
  -6   8   2     1362.05     1354.21     31.06 o 
  -5   8   2       27.63       24.67      4.64 o 
  -4   8   2       75.49       82.49      8.11 o 
  -3   8   2      601.74      576.39     12.73 o 
  -2   8   2     4366.92     4095.87     61.60 o 
  -1   8   2     5182.79     5220.10     86.57 o 
   0   8   2     6243.50     6139.38    100.76 o 
   1   8   2     2327.15     2286.31     36.00 o 
   2   8   2      110.13      120.16      5.26 o 
   3   8   2      408.34      413.86     10.43 o 
   4   8   2      185.20      191.43      7.79 o 
   5   8   2      202.22      206.67      9.52 o 
   6   8   2      314.86      289.02     15.81 o 
   7   8   2       63.24       63.66     10.94 o 
  -7   9   2      100.61       89.42     11.95 o 
  -6   9   2       22.07       15.93      7.18 o 
  -5   9   2      503.18      500.19     17.81 o 
  -4   9   2     2489.06     2449.38     40.25 o 
  -3   9   2      101.31      102.91      6.07 o 
  -2   9   2      846.39      889.70     17.14 o 
  -1   9   2       14.66       14.00      3.31 o 
   0   9   2     1982.60     1962.17     36.47 o 
   1   9   2      639.26      680.30     16.22 o 
   2   9   2     1822.27     1766.08     35.25 o 
   3   9   2      565.41      585.43     13.35 o 
   4   9   2        9.38       14.56      4.61 o 
   5   9   2        8.80       11.37      5.29 o 
   6   9   2       81.82       72.87     12.98 o 
   7   9   2      194.51      209.84     16.08 o 
  -7  10   2       63.92       65.33     11.26 o 
  -6  10   2       97.30       90.18     10.57 o 
  -5  10   2       66.21       63.06      6.85 o 
  -4  10   2      343.08      348.42     11.31 o 
  -3  10   2      141.63      125.53      7.54 o 
  -2  10   2      416.89      436.18     10.83 o 
  -1  10   2        5.21        5.83      3.02 o 
   0  10   2      162.19      162.01      9.05 o 
   1  10   2      519.38      536.48     15.36 o 
   2  10   2      716.11      720.20     15.21 o 
   3  10   2       97.92      101.54      6.38 o 
   4  10   2        0.38        2.19      4.19 o 
   5  10   2       11.11       11.80      5.10 o 
   6  10   2       79.40       77.10     10.72 o 
   7  10   2       58.52       58.46     11.08 o 
  -6  11   2      224.30      209.24     15.85 o 
  -5  11   2      214.14      218.13     13.20 o 
  -4  11   2       39.84       34.39      5.41 o 
  -3  11   2     1032.70     1043.09     23.77 o 
  -2  11   2        0.30       -0.01      3.20 o 
  -1  11   2       28.16       32.91      4.72 o 
   0  11   2       39.54       51.59      6.58 o 
   1  11   2      815.65      836.38     19.88 o 
   2  11   2      388.13      380.48     18.46 o 
   3  11   2       24.31       33.09      5.15 o 
   4  11   2      468.89      472.61     16.75 o 
   5  11   2        5.00        9.56      5.34 o 
   6  11   2        0.17        8.47     13.06 o 
  -6  12   2      123.23       99.93     14.85 o 
  -5  12   2      321.23      345.68     19.53 o 
  -4  12   2       98.44      107.20      7.98 o 
  -3  12   2      528.94      503.06     15.38 o 
  -2  12   2      285.25      268.87     10.90 o 
  -1  12   2     3486.08     3475.03     62.37 o 
   0  12   2      610.74      619.31     24.76 o 
   1  12   2      388.15      404.19     13.24 o 
   2  12   2      160.90      151.46      8.81 o 
   3  12   2      260.85      266.19     12.48 o 
   4  12   2       50.75       49.61      8.05 o 
   5  12   2       31.19       35.27      7.93 o 
   6  12   2      193.60      183.66     18.67 o 
  -6  13   2      191.30      174.49     18.62 o 
  -5  13   2      239.17      260.41     21.82 o 
  -4  13   2      717.29      664.61     19.17 o 
  -3  13   2      547.28      540.61     16.76 o 
  -2  13   2      114.89      108.91      7.83 o 
  -1  13   2        1.07       -1.65      3.58 o 
   0  13   2      238.82      253.92     15.03 o 
   1  13   2     1196.89     1158.83     26.41 o 
   2  13   2      174.57      169.25     10.64 o 
   3  13   2      217.47      218.74     10.59 o 
   4  13   2      111.32      117.18     10.71 o 
   5  13   2      196.62      190.64     14.15 o 
   6  13   2        4.72       13.07     19.86 o 
  -5  14   2      177.08      151.94     13.01 o 
  -4  14   2       26.03       20.83      8.02 o 
  -3  14   2       10.97        8.11      4.92 o 
  -2  14   2       19.16       25.10     11.40 o 
  -1  14   2      900.55      858.57     22.04 o 
   0  14   2       20.61       25.78      5.22 o 
   1  14   2      158.06      155.39      9.33 o 
   2  14   2      191.88      186.25     10.20 o 
   3  14   2        4.95        3.43      5.96 o 
   4  14   2       35.55       25.74      7.53 o 
   5  14   2      119.36      120.58     14.26 o 
  -5  15   2        4.30        0.93      7.43 o 
  -4  15   2      125.80      137.54     13.51 o 
  -3  15   2        4.00        0.73      6.13 o 
  -2  15   2       32.27       35.72      8.46 o 
  -1  15   2       12.03       16.11      4.97 o 
   0  15   2       60.86       56.59      6.91 o 
   1  15   2        0.08        3.77      4.66 o 
   2  15   2       99.06       99.63      8.36 o 
   3  15   2       52.00       56.47      9.71 o 
   4  15   2       10.37        8.64      7.05 o 
  -4  16   2        1.38        3.30      7.46 o 
  -3  16   2       93.06       69.79      8.22 o 
  -2  16   2      270.41      248.50     14.19 o 
  -1  16   2       68.25       69.62      7.85 o 
   0  16   2       91.90      101.12     12.01 o 
   1  16   2        0.00        0.27      4.75 o 
   2  16   2      485.20      506.01     17.40 o 
   3  16   2      142.50      142.76     10.32 o 
   4  16   2      340.53      355.40     18.84 o 
  -3  17   2       53.80       80.42     15.07 o 
  -2  17   2      217.34      220.65     13.49 o 
  -1  17   2       22.12       18.25      8.41 o 
   0  17   2      187.17      183.72     11.34 o 
   1  17   2       16.81       25.63      6.41 o 
   2  17   2       56.01       66.65      8.39 o 
   3  17   2       26.88       25.66      6.99 o 
  -1  18   2       64.05       52.12      7.93 o 
   0  18   2       20.60       30.67      7.08 o 
   1  18   2        2.25        4.76      8.17 o 
  -8   1   3        1.10        6.16      7.41 o 
  -7   1   3      101.10      104.15     10.92 o 
  -6   1   3      122.40      136.97      9.17 o 
  -5   1   3      132.70      141.91      7.57 o 
  -4   1   3       15.86       14.42      2.64 o 
  -3   1   3      543.51      562.10      9.90 o 
  -2   1   3      986.77     1033.65     15.21 o 
  -1   1   3     3220.14     3283.76     43.07 o 
   0   1   3      160.70      137.64      4.08 o 
   1   1   3     1017.97     1098.72     17.17 o 
   2   1   3      271.67      283.03      6.30 o 
   3   1   3     1955.63     2007.14     36.99 o 
   4   1   3      147.83      138.50      7.17 o 
   5   1   3        4.97        2.48      4.02 o 
   6   1   3      128.76      133.60      9.24 o 
   7   1   3       15.64       26.93      7.00 o 
   8   1   3      127.03      144.20     11.84 o 
  -8   2   3       68.59       73.16      9.94 o 
  -7   2   3        2.71        8.91      6.18 o 
  -6   2   3      850.67      880.20     22.63 o 
  -5   2   3      312.37      295.01     10.96 o 
  -4   2   3     2147.25     2179.32     35.25 o 
  -3   2   3     2131.87     2161.11     30.44 o 
  -2   2   3     1984.29     1989.04     27.44 o 
  -1   2   3      411.89      431.13      8.01 o 
   0   2   3      427.05      433.53     15.22 o 
   1   2   3     2083.01     2138.74     31.90 o 
   2   2   3     2761.57     2843.68     42.76 o 
   3   2   3       64.49       42.07      2.97 o 
   4   2   3       99.31      128.08      7.03 o 
   5   2   3       70.07       63.38      6.47 o 
   6   2   3       80.74       80.85      8.18 o 
   7   2   3      187.43      176.45     15.89 o 
   8   2   3        2.13        6.50      7.40 o 
  -8   3   3       33.88       30.18     11.21 o 
  -7   3   3       21.07       17.83      6.77 o 
  -6   3   3      356.63      373.96     14.00 o 
  -5   3   3        2.22        2.93      3.53 o 
  -4   3   3        8.20        5.07      2.30 o 
  -3   3   3       51.10       53.57      3.03 o 
  -2   3   3      848.26      783.67     12.28 o 
  -1   3   3    12211.49    13033.02    167.26 o 
   0   3   3      987.82      974.98     24.41 o 
   1   3   3     4794.74     4944.19     76.82 o 
   2   3   3       70.26       81.71      3.01 o 
   3   3   3       71.51       73.77      4.59 o 
   4   3   3      249.53      254.91      7.65 o 
   5   3   3        5.96        4.14      4.20 o 
   6   3   3       19.05       21.93      5.99 o 
   7   3   3       57.72       74.40      8.88 o 
   8   3   3      114.12      130.87     11.66 o 
  -8   4   3       24.66       25.79      8.39 o 
  -7   4   3       46.44       43.89      7.77 o 
  -6   4   3      242.57      282.78     12.16 o 
  -5   4   3     1501.04     1540.28     27.59 o 
  -4   4   3      806.71      821.71     14.34 o 
  -3   4   3     2672.92     2478.90     34.80 o 
  -2   4   3     3169.24     3199.07     43.22 o 
  -1   4   3     5728.85     5957.52    126.08 o 
   0   4   3       35.32       34.13      2.07 o 
   1   4   3      915.16      941.50     18.15 o 
   2   4   3       91.63       93.97      3.42 o 
   3   4   3      264.88      293.79      6.59 o 
   4   4   3      260.47      246.03      7.87 o 
   5   4   3        9.02        7.38      4.72 o 
   6   4   3      429.44      399.75     15.02 o 
   7   4   3       50.28       52.13      8.16 o 
   8   4   3       57.02       48.16      9.37 o 
  -8   5   3        5.97        7.81      7.94 o 
  -7   5   3       22.61       13.32      6.89 o 
  -6   5   3        4.62        5.06      5.43 o 
  -5   5   3      211.51      210.86      8.26 o 
  -4   5   3      229.47      223.40      6.57 o 
  -3   5   3     1563.49     1626.14     24.18 o 
  -2   5   3       73.82       58.11      3.78 o 
  -1   5   3      185.76      204.80      4.92 o 
   0   5   3      115.15      139.97      4.81 o 
   1   5   3        5.22       10.47      1.88 o 
   2   5   3     1802.26     1874.99     26.71 o 
   3   5   3      232.06      210.64      7.35 o 
   4   5   3     1920.44     1878.38     35.72 o 
   5   5   3       38.87       48.44      6.27 o 
   6   5   3      124.72      112.17      9.00 o 
   7   5   3      145.25      140.87     10.93 o 
   8   5   3       47.89       34.33      9.15 o 
  -8   6   3       23.51       28.85      8.82 o 
  -7   6   3      153.43      160.18     11.09 o 
  -6   6   3      242.48      229.52     11.93 o 
  -5   6   3        3.86        2.06      3.57 o 
  -4   6   3      454.30      458.47      9.97 o 
  -3   6   3      232.30      230.58      6.29 o 
  -2   6   3      543.32      564.76     10.19 o 
  -1   6   3     2044.42     2026.80     28.45 o 
   0   6   3     3806.54     3872.94     59.12 o 
   1   6   3     1456.49     1416.33     23.05 o 
   2   6   3     2201.27     2181.91     30.96 o 
   3   6   3       51.87       49.16      3.29 o 
   4   6   3       47.24       46.25      4.37 o 
   5   6   3     1227.80     1225.59     27.71 o 
   6   6   3      827.81      888.23     23.62 o 
   7   6   3      480.06      464.91     17.80 o 
   8   6   3      247.26      243.17     19.28 o 
  -8   7   3        0.08       -3.64      7.91 o 
  -7   7   3      156.96      171.66     11.46 o 
  -6   7   3       73.74       72.13      7.74 o 
  -5   7   3      118.58      112.35      6.53 o 
  -4   7   3       18.02       18.88      3.06 o 
  -3   7   3      240.03      220.59      6.38 o 
  -2   7   3      572.76      539.16     10.10 o 
  -1   7   3     3271.67     3320.71     55.06 o 
   0   7   3     2264.69     2399.15     71.74 o 
   1   7   3      190.49      193.59      6.06 o 
   2   7   3      646.42      708.91     13.95 o 
   3   7   3       22.77       29.41      4.42 o 
   4   7   3      284.85      275.49      8.99 o 
   5   7   3        5.98        4.64      4.70 o 
   6   7   3       49.75       52.68      7.58 o 
   7   7   3        0.15        0.50      7.08 o 
  -7   8   3       54.40       43.30     10.40 o 
  -6   8   3      172.70      170.37     12.42 o 
  -5   8   3       38.44       33.60      4.79 o 
  -4   8   3       30.14       23.39      3.44 o 
  -3   8   3      130.96      151.48      5.46 o 
  -2   8   3      374.93      384.31      8.36 o 
  -1   8   3        0.71        3.13      2.61 o 
   0   8   3      135.22      135.16      6.34 o 
   1   8   3      195.06      213.92      6.66 o 
   2   8   3        1.89        0.65      2.37 o 
   3   8   3        2.62        2.42      2.60 o 
   4   8   3       83.55       84.74      5.62 o 
   5   8   3        3.59        4.52      5.16 o 
   6   8   3      377.06      392.44     18.28 o 
   7   8   3        8.85       19.24      8.92 o 
  -7   9   3       72.93       53.58     10.62 o 
  -6   9   3       82.18       75.25      9.94 o 
  -5   9   3       14.14        8.56      4.64 o 
  -4   9   3      159.38      145.16      6.91 o 
  -3   9   3       51.03       52.72      3.81 o 
  -2   9   3      246.19      241.43     10.50 o 
  -1   9   3      114.27       98.40      5.93 o 
   0   9   3     2264.77     2354.68     65.69 o 
   1   9   3     1941.99     1943.09     31.85 o 
   2   9   3     2217.28     2274.81     36.80 o 
   3   9   3     2964.69     2908.27     46.23 o 
   4   9   3     1075.30     1030.02     23.75 o 
   5   9   3      738.53      731.72     27.85 o 
   6   9   3      123.77      104.67     11.16 o 
   7   9   3       16.89       14.37      9.43 o 
  -7  10   3        0.74        8.84      9.23 o 
  -6  10   3      146.19      154.58     18.67 o 
  -5  10   3        3.77        2.99      4.59 o 
  -4  10   3      537.37      558.24     15.64 o 
  -3  10   3       29.19       28.21      3.89 o 
  -2  10   3      148.75      140.86      8.43 o 
  -1  10   3        1.86        4.31      2.93 o 
   0  10   3      556.36      549.96     14.61 o 
   1  10   3     3300.25     3158.91     55.97 o 
   2  10   3       48.31       38.61      4.16 o 
   3  10   3      697.65      670.91     15.13 o 
   4  10   3      188.40      187.86      9.45 o 
   5  10   3       80.20       72.71      7.23 o 
   6  10   3       27.54       14.17      8.19 o 
   7  10   3       32.65       34.31     10.37 o 
  -6  11   3        0.41       -3.25      8.79 o 
  -5  11   3      233.12      209.85     16.42 o 
  -4  11   3        4.84        3.52      4.12 o 
  -3  11   3      168.59      167.96      8.71 o 
  -2  11   3       13.21       10.89      4.40 o 
  -1  11   3       41.29       46.63      7.91 o 
   0  11   3      509.47      494.66     16.13 o 
   1  11   3      210.46      215.60      9.28 o 
   2  11   3     2319.32     2340.47     56.17 o 
   3  11   3     1972.74     1974.30     52.55 o 
   4  11   3      789.15      770.76     20.24 o 
   5  11   3     1365.07     1402.52     45.11 o 
   6  11   3      320.72      313.81     17.73 o 
  -6  12   3       61.76       48.67     12.59 o 
  -5  12   3        9.67        6.37      6.64 o 
  -4  12   3      232.06      216.31     10.52 o 
  -3  12   3      562.52      517.24     15.82 o 
  -2  12   3        6.02        1.91      3.74 o 
  -1  12   3      318.00      342.66     14.06 o 
   0  12   3        8.17        7.22      3.91 o 
   1  12   3      617.62      603.19     16.72 o 
   2  12   3        2.71        6.44      4.87 o 
   3  12   3      390.87      387.02     19.96 o 
   4  12   3      313.83      305.45     20.83 o 
   5  12   3        5.24       -0.57      6.06 o 
   6  12   3      100.72      115.95     16.21 o 
  -6  13   3       25.97       29.28     14.69 o 
  -5  13   3       68.53       85.99     26.69 o 
  -4  13   3       32.47       51.18      7.81 o 
  -3  13   3      413.58      421.49     17.47 o 
  -2  13   3      592.14      578.86     17.00 o 
  -1  13   3       14.87        9.94      4.26 o 
   0  13   3      917.69      919.19     22.55 o 
   1  13   3      104.08      101.87      7.61 o 
   2  13   3       16.30       26.50      5.19 o 
   3  13   3      217.12      212.58     10.48 o 
   4  13   3       10.43       20.88      6.84 o 
   5  13   3       48.76       55.20      9.12 o 
   6  13   3        8.31        6.03     11.52 o 
  -5  14   3        0.46       -1.67      6.85 o 
  -4  14   3        3.32        6.59      5.27 o 
  -3  14   3      123.35      106.41      8.66 o 
  -2  14   3        7.62        9.35      4.57 o 
  -1  14   3      215.87      229.68     11.88 o 
   0  14   3      122.41      117.08      8.31 o 
   1  14   3      542.99      530.75     26.23 o 
   2  14   3       51.28       52.63      7.65 o 
   3  14   3        3.71        2.17      4.70 o 
   4  14   3        5.34       18.05      6.90 o 
   5  14   3       57.41       43.08      9.30 o 
  -5  15   3       28.63       24.26      8.90 o 
  -4  15   3        6.39        7.64      7.12 o 
  -3  15   3      115.18      121.85      9.37 o 
  -2  15   3      117.83      134.82      9.37 o 
  -1  15   3      458.43      446.94     15.59 o 
   0  15   3      675.87      669.57     19.62 o 
   1  15   3       44.69       53.94      6.81 o 
   2  15   3       87.80       96.44      8.28 o 
   3  15   3        0.26       -3.51      4.82 o 
   4  15   3       94.11       94.03     17.47 o 
  -4  16   3       10.24        1.72      7.50 o 
  -3  16   3        0.29        2.58      5.47 o 
  -2  16   3       16.74       13.36      5.81 o 
  -1  16   3       11.60       13.51      5.36 o 
   0  16   3       69.92       82.91      8.22 o 
   1  16   3        0.01       -1.82      4.36 o 
   2  16   3      307.67      291.28     13.46 o 
   3  16   3        4.70        2.61      5.49 o 
   4  16   3       43.06       37.15      9.38 o 
  -3  17   3       51.38       39.27      7.60 o 
  -2  17   3       92.32       89.82      9.11 o 
  -1  17   3       26.04       27.92      6.73 o 
   0  17   3       22.21       22.53      6.36 o 
   1  17   3       68.64       71.57      9.92 o 
   2  17   3        0.01       -2.04      5.03 o 
   3  17   3      182.42      177.61     14.09 o 
  -1  18   3      144.88      161.22     18.02 o 
   0  18   3      119.07      110.79     10.68 o 
   1  18   3        0.40       -0.56      5.91 o 
  -8   0   4       87.11       71.87     32.89 o 
  -7   0   4      290.89      328.86     20.37 o 
  -6   0   4     2917.14     3035.18     81.48 o 
  -5   0   4      203.27      179.77     12.43 o 
  -4   0   4     1064.14     1182.79     26.56 o 
  -3   0   4     2774.72     3192.00     61.64 o 
  -2   0   4    19733.78    21172.38    383.53 o 
  -1   0   4     1554.71     1760.11     33.79 o 
   0   0   4     4409.65     4485.87    172.41 o 
   1   0   4     1998.63     2302.74     43.65 o 
   2   0   4      646.81      676.45     15.02 o 
   3   0   4      799.80      822.26     34.20 o 
   4   0   4      564.02      520.79     20.23 o 
   5   0   4       97.46       94.84     24.62 o 
   6   0   4      960.40      944.80     53.99 o 
   7   0   4      564.82      591.27     27.58 o 
   8   0   4       29.77       27.08     12.18 o 
  -8   1   4        5.09       -1.34      7.47 o 
  -7   1   4     1441.96     1571.92     35.56 o 
  -6   1   4     1917.97     1965.18     40.29 o 
  -5   1   4     1166.37     1230.85     29.49 o 
  -4   1   4     7765.32     7851.44    103.67 o 
  -3   1   4      203.20      159.91      4.75 o 
  -2   1   4       46.69       56.16      3.79 o 
  -1   1   4     1539.04     1651.23     22.51 o 
   0   1   4     7994.27     8017.13    182.51 o 
   1   1   4     2057.81     2167.93     29.22 o 
   2   1   4        4.03       13.87      3.07 o 
   3   1   4     4281.45     4331.54     74.42 o 
   4   1   4      231.25      222.54      9.13 o 
   5   1   4      225.63      251.85     10.66 o 
   6   1   4      252.70      259.93     12.22 o 
   7   1   4       41.26       32.55     11.90 o 
   8   1   4      242.71      234.22     14.23 o 
  -8   2   4       94.01      109.82     13.96 o 
  -7   2   4       29.88       18.71      6.76 o 
  -6   2   4     1185.42     1216.02     28.11 o 
  -5   2   4        3.39       -1.90      3.50 o 
  -4   2   4      859.50      916.17     17.39 o 
  -3   2   4     1794.84     1738.85     25.15 o 
  -2   2   4      524.99      545.40      9.18 o 
  -1   2   4     6214.55     6360.20     87.19 o 
   0   2   4      181.75      165.80      3.88 o 
   1   2   4     4571.27     4762.05     62.33 o 
   2   2   4     3855.89     3927.94     52.20 o 
   3   2   4      660.77      638.18     12.48 o 
   4   2   4     1387.70     1329.07     27.65 o 
   5   2   4       52.64       64.54     12.06 o 
   6   2   4      994.80     1049.82     26.25 o 
   7   2   4      264.16      260.62     13.33 o 
   8   2   4        1.80        7.36      7.70 o 
  -8   3   4       58.76       75.11      9.77 o 
  -7   3   4      125.01      137.22     10.18 o 
  -6   3   4       14.94       13.43      5.68 o 
  -5   3   4      418.37      445.23     11.63 o 
  -4   3   4        0.08       -0.94      2.19 o 
  -3   3   4      328.75      390.10      9.89 o 
  -2   3   4       52.53       58.68      2.73 o 
  -1   3   4     3252.19     3301.71     47.64 o 
   0   3   4        0.08        8.22      4.76 o 
   1   3   4     5723.48     5899.23     77.00 o 
   2   3   4      177.89      195.70      4.78 o 
   3   3   4      855.44      711.70     13.75 o 
   4   3   4       10.41       11.82      3.39 o 
   5   3   4      870.01      902.30     22.25 o 
   6   3   4     1240.41     1305.51     31.76 o 
   7   3   4       45.49       31.27      8.94 o 
   8   3   4      301.47      311.45     16.04 o 
  -8   4   4      145.75      138.92     11.66 o 
  -7   4   4      310.42      329.13     18.39 o 
  -6   4   4       17.50       25.12      5.96 o 
  -5   4   4      660.49      679.54     15.30 o 
  -4   4   4     1220.98     1159.15     18.80 o 
  -3   4   4     8707.80     8393.39    110.16 o 
  -2   4   4     4262.54     4273.22     63.79 o 
  -1   4   4     6994.00     6890.83    165.98 o 
   0   4   4     3137.06     3100.71     53.59 o 
   1   4   4      209.08      210.10      5.28 o 
   2   4   4       28.28       38.45      2.53 o 
   3   4   4      480.14      444.94      8.74 o 
   4   4   4     1410.59     1339.47     25.12 o 
   5   4   4      139.25      141.11      8.99 o 
   6   4   4      446.34      438.86     15.81 o 
   7   4   4        8.34        4.56      6.47 o 
   8   4   4       15.22       13.24      8.30 o 
  -8   5   4       15.17       17.40      8.46 o 
  -7   5   4       54.54       44.02      8.07 o 
  -6   5   4        6.69        7.48      5.32 o 
  -5   5   4     2306.54     2324.24     38.96 o 
  -4   5   4        8.59        7.44      2.52 o 
  -3   5   4     2513.41     2512.78     35.58 o 
  -2   5   4      195.07      295.49      8.12 o 
  -1   5   4      387.14      373.42      9.57 o 
   0   5   4      132.98      114.13      3.73 o 
   1   5   4        3.24        8.51      1.77 o 
   2   5   4      382.66      448.52      9.58 o 
   3   5   4     4090.56     4122.72     56.08 o 
   4   5   4       95.06       94.91      5.34 o 
   5   5   4      429.33      412.65     13.94 o 
   6   5   4      916.68      871.30     32.54 o 
   7   5   4        9.20       13.68      7.08 o 
   8   5   4       13.73       15.15      8.95 o 
  -8   6   4        5.73       12.65      8.20 o 
  -7   6   4      366.96      345.79     26.33 o 
  -6   6   4      448.72      432.40     15.16 o 
  -5   6   4       89.61       87.41      5.91 o 
  -4   6   4       68.74       63.14      4.05 o 
  -3   6   4     1343.12     1283.98     20.15 o 
  -2   6   4      753.77      821.16     13.63 o 
  -1   6   4       12.26        2.78      1.78 o 
   0   6   4     3814.32     4029.18     59.52 o 
   1   6   4      212.39      242.14      8.80 o 
   2   6   4     4224.35     4320.81     58.19 o 
   3   6   4       38.14       39.89      4.46 o 
   4   6   4      613.19      577.67     13.33 o 
   5   6   4      444.20      442.27     14.76 o 
   6   6   4       41.39       39.95      7.15 o 
   7   6   4        0.52        1.36      6.70 o 
   8   6   4      138.20      102.77     17.10 o 
  -8   7   4       38.71       48.12     14.69 o 
  -7   7   4      581.72      588.73     21.97 o 
  -6   7   4       13.01        0.99      5.58 o 
  -5   7   4       36.72       33.21      5.24 o 
  -4   7   4     1091.27     1043.16     17.99 o 
  -3   7   4      725.24      676.97     12.67 o 
  -2   7   4     4763.93     4818.23     64.92 o 
  -1   7   4      178.30      220.57      6.67 o 
   0   7   4    10165.64    10334.87    191.74 o 
   1   7   4     5449.95     5527.08     80.95 o 
   2   7   4      353.42      326.69      8.54 o 
   3   7   4     1770.22     1783.15     26.85 o 
   4   7   4      282.97      280.64      9.12 o 
   5   7   4       35.21       42.20      6.49 o 
   6   7   4       44.58       31.26      7.02 o 
   7   7   4      153.03      130.41     11.07 o 
  -7   8   4       13.33        8.45      8.85 o 
  -6   8   4      160.03      171.16     10.19 o 
  -5   8   4       95.24      101.01      6.38 o 
  -4   8   4      732.21      679.02     13.43 o 
  -3   8   4        0.72       -2.23      2.23 o 
  -2   8   4     3539.35     3436.06     51.73 o 
  -1   8   4      377.00      412.65     12.55 o 
   0   8   4      113.96       99.28      4.47 o 
   1   8   4     1275.59     1255.96     21.81 o 
   2   8   4     2265.90     2233.07     35.90 o 
   3   8   4     3267.91     3299.69     51.39 o 
   4   8   4      144.10      149.46      9.81 o 
   5   8   4     1792.36     1783.25     37.43 o 
   6   8   4       66.61       53.43      9.16 o 
   7   8   4       35.18       37.02     10.47 o 
  -7   9   4      234.71      223.09     15.33 o 
  -6   9   4       85.83       83.48     19.12 o 
  -5   9   4       68.25       59.62      6.45 o 
  -4   9   4      323.54      308.01     11.57 o 
  -3   9   4      223.13      208.18      6.71 o 
  -2   9   4      870.25      783.60     13.91 o 
  -1   9   4      876.24      884.98     19.69 o 
   0   9   4     5183.99     5256.75    127.83 o 
   1   9   4      307.59      264.98      7.90 o 
   2   9   4      274.65      289.01      8.78 o 
   3   9   4     1204.73     1230.80     22.84 o 
   4   9   4     1185.67     1217.96     26.99 o 
   5   9   4        7.96        4.10      6.08 o 
   6   9   4        0.32       -1.68      6.78 o 
   7   9   4      151.95      148.02     14.09 o 
  -7  10   4        0.14        1.14      9.02 o 
  -6  10   4      163.45      156.85     12.45 o 
  -5  10   4      138.14      132.77      8.63 o 
  -4  10   4       34.41       35.52      4.48 o 
  -3  10   4       48.22       53.60      4.79 o 
  -2  10   4      313.11      276.56     10.19 o 
  -1  10   4      596.96      601.32     15.66 o 
   0  10   4      356.22      340.03     11.13 o 
   1  10   4        6.78        7.67      2.89 o 
   2  10   4     1349.96     1335.98     31.69 o 
   3  10   4        0.84        1.88      3.15 o 
   4  10   4        0.96        0.22      4.25 o 
   5  10   4       39.43       46.71      8.59 o 
   6  10   4      131.97      129.42     12.39 o 
   7  10   4       10.71        3.18      9.07 o 
  -6  11   4       29.62       37.39     11.65 o 
  -5  11   4      266.23      289.85     22.68 o 
  -4  11   4        7.16       12.84      4.56 o 
  -3  11   4       67.65       78.30      7.94 o 
  -2  11   4       15.64       19.03      5.17 o 
  -1  11   4      398.88      398.77     12.69 o 
   0  11   4       38.35       42.04      5.24 o 
   1  11   4      707.11      692.75     17.64 o 
   2  11   4      356.13      381.24     12.61 o 
   3  11   4        0.24       -0.04      4.41 o 
   4  11   4      139.45      124.86      8.41 o 
   5  11   4        3.33       -1.36      5.08 o 
   6  11   4      143.05      147.34     19.96 o 
  -6  12   4       13.52        8.77     10.38 o 
  -5  12   4       47.93       42.54      8.26 o 
  -4  12   4       74.38       74.75      7.30 o 
  -3  12   4      882.06      863.05     26.62 o 
  -2  12   4      268.77      259.74     10.82 o 
  -1  12   4      145.55      148.04      8.33 o 
   0  12   4       31.11       30.44      6.57 o 
   1  12   4      953.47      967.35     22.84 o 
   2  12   4       84.13       85.63      9.43 o 
   3  12   4      559.36      563.19     19.96 o 
   4  12   4      975.12      920.92     27.74 o 
   5  12   4       10.86        2.76      6.11 o 
   6  12   4       40.32       37.76     19.47 o 
  -6  13   4       29.95       10.31     11.31 o 
  -5  13   4      355.52      346.50     17.26 o 
  -4  13   4       42.34       34.17      6.12 o 
  -3  13   4        0.00       -0.17      4.38 o 
  -2  13   4      243.59      241.30     10.89 o 
  -1  13   4     1441.23     1396.07     30.42 o 
   0  13   4      783.71      773.04     24.44 o 
   1  13   4      418.47      436.85     21.66 o 
   2  13   4      460.10      446.06     14.67 o 
   3  13   4        0.36        1.49      4.43 o 
   4  13   4       67.65       60.00      8.84 o 
   5  13   4       10.00       24.09      8.05 o 
  -5  14   4       33.74       42.39      9.30 o 
  -4  14   4        2.04        9.14      5.13 o 
  -3  14   4      119.04      129.12      9.12 o 
  -2  14   4      189.90      188.29     10.18 o 
  -1  14   4      252.50      264.12     11.80 o 
   0  14   4       25.34       23.41      5.38 o 
   1  14   4     1162.82     1145.22     35.04 o 
   2  14   4      349.56      358.20     15.03 o 
   3  14   4      135.05      149.11      9.53 o 
   4  14   4       59.19       64.94      9.18 o 
   5  14   4        6.35        8.65      7.98 o 
  -4  15   4       86.66       82.47      8.77 o 
  -3  15   4      179.08      183.13     10.96 o 
  -2  15   4       30.91       29.00      9.50 o 
  -1  15   4       53.56       40.07      6.36 o 
   0  15   4       14.96       22.57      5.48 o 
   1  15   4        4.22        7.74      4.81 o 
   2  15   4        0.44        8.82      4.89 o 
   3  15   4       18.56       12.96      5.35 o 
   4  15   4       54.41       52.04      9.46 o 
  -4  16   4       99.16      104.96     11.87 o 
  -3  16   4      372.31      372.19     15.65 o 
  -2  16   4      659.38      666.67     31.95 o 
  -1  16   4      216.21      226.23     12.03 o 
   0  16   4      189.21      189.99     11.14 o 
   1  16   4       72.00       84.92      8.36 o 
   2  16   4       10.78        8.32      5.29 o 
   3  16   4       22.29       38.66      8.80 o 
   4  16   4        0.69       -7.38     14.71 o 
  -3  17   4        0.35        6.82      6.37 o 
  -2  17   4       24.55       27.89      7.25 o 
  -1  17   4        0.28        2.32      5.33 o 
   0  17   4      166.11      166.82     11.13 o 
   1  17   4        4.89        8.19      5.60 o 
   2  17   4       19.30       19.92      6.55 o 
  -1  18   4        0.01       -0.39      6.29 o 
   0  18   4       24.92       20.86      7.50 o 
   1  18   4       11.97        9.24      6.34 o 
  -8   1   5        1.70        2.73      7.26 o 
  -7   1   5        2.23       -3.01      5.89 o 
  -6   1   5        7.27        6.54      5.96 o 
  -5   1   5      287.61      276.37      9.54 o 
  -4   1   5     1173.97     1186.03     18.94 o 
  -3   1   5      380.99      382.81      7.81 o 
  -2   1   5     2521.42     2619.21     35.61 o 
  -1   1   5        0.63        1.62      1.42 o 
   0   1   5        0.20       -1.17      1.17 o 
   1   1   5     5102.98     5246.04     68.54 o 
   2   1   5     1848.48     1813.33     28.45 o 
   3   1   5     3778.54     3758.51     65.50 o 
   4   1   5     1168.09     1193.68     25.69 o 
   5   1   5      227.16      239.04     10.56 o 
   6   1   5       33.81       28.79      8.71 o 
   7   1   5       13.66        9.10      6.61 o 
   8   1   5       41.55       34.84      8.68 o 
  -8   2   5        0.50       -5.84      7.18 o 
  -7   2   5        0.00       -2.57      6.06 o 
  -6   2   5       71.67       76.51      7.45 o 
  -5   2   5      228.58      227.95      8.81 o 
  -4   2   5       15.68       13.86      3.06 o 
  -3   2   5      822.74      846.92     13.84 o 
  -2   2   5     2152.46     2151.36     29.76 o 
  -1   2   5     5226.91     5361.68     70.03 o 
   0   2   5    22039.57    22239.55    642.60 o 
   1   2   5     4861.22     5040.58     65.95 o 
   2   2   5       40.58       40.24      2.75 o 
   3   2   5      390.66      440.19      9.81 o 
   4   2   5      795.48      806.19     19.26 o 
   5   2   5     1544.66     1573.72     33.36 o 
   6   2   5      507.34      502.99     17.00 o 
   7   2   5      119.44      110.96      9.97 o 
   8   2   5       93.42       87.02     10.47 o 
  -8   3   5       26.39       14.92      7.85 o 
  -7   3   5      208.06      191.44     11.37 o 
  -6   3   5       55.19       57.01     11.60 o 
  -5   3   5      278.39      280.40      7.98 o 
  -4   3   5     1717.14     1661.87     25.18 o 
  -3   3   5     2358.78     2369.47     33.43 o 
  -2   3   5      863.52      886.44     14.91 o 
  -1   3   5     1364.45     1403.95     27.55 o 
   0   3   5      962.42      909.56     20.02 o 
   1   3   5     3906.31     3826.79     50.89 o 
   2   3   5     5049.76     5069.79     67.13 o 
   3   3   5     6242.66     6237.02     92.06 o 
   4   3   5     1905.90     1836.21     30.83 o 
   5   3   5     1302.32     1252.73     28.15 o 
   6   3   5      197.42      209.20     11.87 o 
   7   3   5        3.24       -0.14      6.09 o 
   8   3   5        0.03        5.84      7.76 o 
  -8   4   5       39.99       50.30     11.25 o 
  -7   4   5        1.55        0.97      6.25 o 
  -6   4   5      297.61      290.06     12.12 o 
  -5   4   5        9.42        8.69      3.17 o 
  -4   4   5       55.19       49.25      3.54 o 
  -3   4   5       48.06       52.10      3.23 o 
  -2   4   5      684.04      741.68     12.24 o 
  -1   4   5       46.43       49.32      2.62 o 
   0   4   5     1998.19     2072.47     41.13 o 
   1   4   5      340.33      361.74      8.75 o 
   2   4   5      152.32      174.09      4.91 o 
   3   4   5       51.81       39.48      3.00 o 
   4   4   5        0.28        1.73      2.61 o 
   5   4   5       28.13       30.31     10.24 o 
   6   4   5       11.67        5.29      5.44 o 
   7   4   5       28.17       25.14      7.38 o 
   8   4   5        0.18        0.35      8.03 o 
  -8   5   5      157.52      171.70     12.48 o 
  -7   5   5       14.86       18.54      7.23 o 
  -6   5   5      506.01      528.74     16.71 o 
  -5   5   5       28.21       26.20      4.56 o 
  -4   5   5      101.41       99.73      4.67 o 
  -3   5   5      112.68       96.66      4.21 o 
  -2   5   5       20.44       15.79      2.19 o 
  -1   5   5      263.81      253.88      5.93 o 
   0   5   5       18.54       27.06      2.24 o 
   1   5   5        1.43        0.93      2.37 o 
   2   5   5      456.46      459.53     10.01 o 
   3   5   5       44.51       48.00      3.44 o 
   4   5   5      213.22      195.71      7.21 o 
   5   5   5       92.52      109.02     11.43 o 
   6   5   5      696.08      720.16     20.97 o 
   7   5   5      399.05      433.16     17.32 o 
   8   5   5      257.30      258.37     23.94 o 
  -8   6   5        0.09       -3.67      7.51 o 
  -7   6   5      556.07      605.92     39.96 o 
  -6   6   5        0.46        1.72      5.35 o 
  -5   6   5     1022.78     1017.54     20.50 o 
  -4   6   5       95.59      109.92      4.94 o 
  -3   6   5       41.94       37.96      3.21 o 
  -2   6   5     1792.17     1858.98     27.05 o 
  -1   6   5      280.93      219.40      5.74 o 
   0   6   5    10290.05    10565.77    181.57 o 
   1   6   5      873.57      792.36     16.05 o 
   2   6   5      901.91      901.43     14.88 o 
   3   6   5        4.97        4.84      2.31 o 
   4   6   5      329.18      302.81      9.33 o 
   5   6   5      539.20      533.56     16.57 o 
   6   6   5      543.09      561.37     18.31 o 
   7   6   5      114.70      114.26     10.48 o 
  -7   7   5      389.79      394.40     16.21 o 
  -6   7   5      164.05      153.83      9.75 o 
  -5   7   5       35.64       37.34      6.51 o 
  -4   7   5        3.85        2.41      2.68 o 
  -3   7   5       66.60       59.96      4.11 o 
  -2   7   5     3128.62     3075.07     42.81 o 
  -1   7   5     1167.20     1208.18     20.21 o 
   0   7   5     1197.52     1243.08     33.45 o 
   1   7   5      542.04      570.87     16.85 o 
   2   7   5      718.09      732.49     13.01 o 
   3   7   5      176.74      177.10      6.92 o 
   4   7   5       22.76       16.51      3.76 o 
   5   7   5        0.09        2.77      5.06 o 
   6   7   5      493.89      509.47     21.01 o 
   7   7   5      114.42      124.77     11.06 o 
  -7   8   5       17.02       13.27      9.07 o 
  -6   8   5        2.74        7.71      5.72 o 
  -5   8   5       22.73       13.69      4.19 o 
  -4   8   5      156.88      142.12      6.01 o 
  -3   8   5      707.58      690.99     13.09 o 
  -2   8   5        4.94        2.36      2.27 o 
  -1   8   5     3132.32     3104.72     43.26 o 
   0   8   5     1661.87     1604.74     28.07 o 
   1   8   5      948.28      960.79     17.79 o 
   2   8   5     1032.25     1020.02     19.06 o 
   3   8   5     1639.95     1674.24     28.82 o 
   4   8   5      284.68      282.41     10.40 o 
   5   8   5      326.28      303.47     15.13 o 
   6   8   5        2.69        3.31      7.00 o 
   7   8   5       76.35       63.69     11.10 o 
  -7   9   5       33.16       26.36      9.63 o 
  -6   9   5      338.63      335.55     18.53 o 
  -5   9   5       37.61       40.26      5.70 o 
  -4   9   5      820.04      821.28     20.64 o 
  -3   9   5      557.32      530.84     13.89 o 
  -2   9   5      297.31      295.70      8.66 o 
  -1   9   5        2.95        1.51      2.94 o 
   0   9   5      107.66      113.73      5.17 o 
   1   9   5      693.66      695.87     14.43 o 
   2   9   5       93.88       93.99      6.43 o 
   3   9   5      870.78      840.32     17.36 o 
   4   9   5        0.32        3.28      4.45 o 
   5   9   5      205.52      189.38     12.69 o 
   6   9   5        7.52       10.43      7.99 o 
   7   9   5       35.48       40.79     10.77 o 
  -7  10   5        2.00        0.42      8.93 o 
  -6  10   5      553.18      593.92     22.14 o 
  -5  10   5      310.94      336.09     12.99 o 
  -4  10   5      575.05      574.48     14.27 o 
  -3  10   5     1059.66     1002.47     19.91 o 
  -2  10   5      132.36      136.20      7.47 o 
  -1  10   5        0.17        4.59      3.18 o 
   0  10   5      514.56      534.55     14.46 o 
   1  10   5       14.88       16.64      3.30 o 
   2  10   5      799.64      800.40     16.83 o 
   3  10   5      407.78      419.27     11.53 o 
   4  10   5     1027.14     1039.58     28.87 o 
   5  10   5      739.88      795.37     26.38 o 
   6  10   5      185.66      158.41     13.35 o 
  -6  11   5        7.84       19.64     10.20 o 
  -5  11   5      116.36      114.16     12.62 o 
  -4  11   5      189.62      209.85     15.58 o 
  -3  11   5      868.95      892.17     24.35 o 
  -2  11   5     1681.51     1585.45     35.52 o 
  -1  11   5      753.33      736.40     20.10 o 
   0  11   5       29.36       37.61      4.98 o 
   1  11   5      177.82      168.25      8.44 o 
   2  11   5      525.66      531.76     15.29 o 
   3  11   5      762.55      773.60     19.60 o 
   4  11   5      108.14      101.54      8.01 o 
   5  11   5        1.18       -4.99      6.96 o 
   6  11   5       70.42       56.60     10.64 o 
  -6  12   5       86.15      100.61     15.15 o 
  -5  12   5      344.83      354.45     18.13 o 
  -4  12   5      483.69      480.97     16.88 o 
  -3  12   5     1431.29     1390.59     46.89 o 
  -2  12   5      713.42      672.48     18.18 o 
  -1  12   5      579.97      604.72     16.86 o 
   0  12   5      600.72      647.45     21.05 o 
   1  12   5      106.79      114.14      7.70 o 
   2  12   5      304.53      328.85     12.28 o 
   3  12   5      153.77      147.45      9.51 o 
   4  12   5      179.77      187.47     16.26 o 
   5  12   5       52.71       49.36     19.44 o 
   6  12   5       15.67       18.68     11.82 o 
  -6  13   5        1.88        2.22     10.21 o 
  -5  13   5       66.14       52.04     10.78 o 
  -4  13   5       84.22       70.36      7.54 o 
  -3  13   5        2.62        7.27      4.72 o 
  -2  13   5        2.81        3.17      4.09 o 
  -1  13   5      156.70      138.33      8.55 o 
   0  13   5      439.86      440.50     14.48 o 
   1  13   5        2.73       -2.86      4.26 o 
   2  13   5      544.83      527.19     16.26 o 
   3  13   5        4.14        2.16      4.55 o 
   4  13   5      131.41      119.66     10.97 o 
   5  13   5      133.67      116.47     16.29 o 
  -5  14   5        8.90        0.32     13.14 o 
  -4  14   5       15.68       18.55      5.77 o 
  -3  14   5      375.54      395.34     14.83 o 
  -2  14   5       79.63       80.97      7.61 o 
  -1  14   5     1734.03     1786.83     55.87 o 
   0  14   5     1010.99      977.92     24.29 o 
   1  14   5      458.25      456.55     34.36 o 
   2  14   5      440.73      453.39     15.57 o 
   3  14   5      188.14      186.67     12.42 o 
   4  14   5      455.50      498.77     26.24 o 
   5  14   5       27.00       25.21     11.85 o 
  -4  15   5       26.34       22.75      6.87 o 
  -3  15   5       25.11       32.30      6.61 o 
  -2  15   5      706.30      743.30     21.36 o 
  -1  15   5      164.51      159.69     10.07 o 
   0  15   5      475.90      503.56     16.69 o 
   1  15   5       66.05       73.04      7.73 o 
   2  15   5      133.52      141.74      9.68 o 
   3  15   5       29.09       23.13      7.49 o 
   4  15   5       13.47        4.94      7.46 o 
  -4  16   5      111.40       86.12     11.34 o 
  -3  16   5       87.46       78.13      8.95 o 
  -2  16   5       23.78       28.67      6.63 o 
  -1  16   5      108.50      117.39     17.47 o 
   0  16   5      550.46      550.32     18.17 o 
   1  16   5        9.75       16.31      5.70 o 
   2  16   5      205.30      210.67     11.88 o 
   3  16   5        0.13       -4.56      6.41 o 
  -2  17   5        1.72        2.54      8.86 o 
  -1  17   5       24.13       15.91      6.50 o 
   0  17   5       42.19       36.82      7.76 o 
   1  17   5      234.57      233.97     12.99 o 
   2  17   5       26.50       10.22      7.34 o 
   0  18   5      207.41      225.83     14.13 o 
  -8   0   6       15.64       32.48     11.79 o 
  -7   0   6      766.81      827.78     32.37 o 
  -6   0   6      604.43      608.38     25.18 o 
  -5   0   6     1335.52     1264.28     29.49 o 
  -4   0   6     3388.25     3289.21     64.88 o 
  -3   0   6     1458.18     1674.49     34.68 o 
  -2   0   6      361.85      385.02     10.28 o 
  -1   0   6       86.78      100.30      5.94 o 
   0   0   6    15905.75    15977.33    477.61 o 
   1   0   6      993.78     1015.89     33.91 o 
   2   0   6     7269.10     7502.44    138.36 o 
   3   0   6     7104.18     6551.55    156.30 o 
   4   0   6      464.96      474.26     19.47 o 
   5   0   6     1795.23     1812.56     53.09 o 
   6   0   6      959.70     1018.07     36.70 o 
   7   0   6        2.64       12.15      9.46 o 
   8   0   6      304.03      330.44     23.54 o 
  -8   1   6      125.12      126.20     11.04 o 
  -7   1   6       66.00       74.21      8.30 o 
  -6   1   6     1194.24     1189.85     27.40 o 
  -5   1   6        7.42        5.05      2.86 o 
  -4   1   6      262.29      281.32      7.26 o 
  -3   1   6      109.12      139.57      5.40 o 
  -2   1   6     2736.71     2776.85     37.85 o 
  -1   1   6      408.31      437.65      9.69 o 
   0   1   6     3518.26     3593.22     56.46 o 
   1   1   6     2311.01     2427.96     35.80 o 
   2   1   6       18.43       11.40      1.77 o 
   3   1   6     1128.30     1061.71     18.84 o 
   4   1   6      294.55      268.37     10.22 o 
   5   1   6       59.16       61.83      6.74 o 
   6   1   6     1253.55     1226.82     33.75 o 
   7   1   6        4.40       10.23      6.70 o 
   8   1   6       27.84       35.90      8.63 o 
  -8   2   6        0.04       -5.70      7.38 o 
  -7   2   6      683.44      741.09     21.64 o 
  -6   2   6       35.16       28.84      6.20 o 
  -5   2   6       27.40       31.83      3.66 o 
  -4   2   6     1827.73     1823.50     27.30 o 
  -3   2   6     1433.78     1457.19     21.82 o 
  -2   2   6        0.22       -1.51      1.51 o 
  -1   2   6      467.98      511.05     11.28 o 
   0   2   6    12387.78    12303.74    200.41 o 
   1   2   6        0.62        1.49      1.95 o 
   2   2   6     1383.71     1297.28     19.19 o 
   3   2   6     4287.26     4315.53     64.98 o 
   4   2   6       46.19       43.59      3.58 o 
   5   2   6      998.50     1016.79     24.49 o 
   6   2   6      535.32      501.49     17.09 o 
   7   2   6        4.68        5.50      6.48 o 
   8   2   6      236.56      233.15     21.90 o 
  -8   3   6      229.60      268.52     16.67 o 
  -7   3   6       87.40       96.65      9.08 o 
  -6   3   6      217.27      235.83     10.96 o 
  -5   3   6      277.01      272.90      7.92 o 
  -4   3   6      151.15      138.07      5.22 o 
  -3   3   6     3333.54     3274.93     45.14 o 
  -2   3   6        0.05        0.32      1.49 o 
  -1   3   6     4387.07     4248.37     56.37 o 
   0   3   6     2228.02     2283.68     34.24 o 
   1   3   6      203.72      224.36      5.63 o 
   2   3   6     1420.67     1395.50     20.56 o 
   3   3   6     1094.17     1036.49     16.50 o 
   4   3   6       72.43       72.77      4.47 o 
   5   3   6       33.21       15.80      5.29 o 
   6   3   6      469.68      484.98     16.70 o 
   7   3   6       40.95       39.13      8.12 o 
   8   3   6       15.62       -2.00      7.55 o 
  -8   4   6        7.53        8.49      8.73 o 
  -7   4   6      503.08      579.45     18.94 o 
  -6   4   6      241.93      269.09     11.72 o 
  -5   4   6     1148.03     1092.00     21.25 o 
  -4   4   6       58.77       62.22      3.90 o 
  -3   4   6     5773.68     5777.62     77.12 o 
  -2   4   6      619.91      599.06     10.54 o 
  -1   4   6       18.08       20.69      2.71 o 
   0   4   6       27.65       49.97      2.72 o 
   1   4   6      327.57      395.54      7.65 o 
   2   4   6      265.98      306.03      6.78 o 
   3   4   6      545.89      550.77     13.33 o 
   4   4   6      191.49      188.90      6.62 o 
   5   4   6      758.08      738.98     19.89 o 
   6   4   6        1.13        3.62      5.67 o 
   7   4   6       34.21       47.30      8.50 o 
   8   4   6      146.47      160.32     12.72 o 
  -8   5   6      112.33      103.56     10.83 o 
  -7   5   6       13.30        9.85      7.26 o 
  -6   5   6       68.50       78.91      7.67 o 
  -5   5   6      126.41      140.68      6.11 o 
  -4   5   6     1693.17     1633.28     25.33 o 
  -3   5   6     3274.39     3302.72     45.91 o 
  -2   5   6      341.95      314.69      7.13 o 
  -1   5   6    13257.31    13179.10    170.42 o 
   0   5   6     1258.07     1261.01     20.92 o 
   1   5   6       15.84       15.00      2.05 o 
   2   5   6     3126.06     2990.76     41.36 o 
   3   5   6      426.63      436.30      9.30 o 
   4   5   6       90.58       78.84      5.11 o 
   5   5   6      139.65      124.62     10.31 o 
   6   5   6      464.65      448.90     16.32 o 
   7   5   6        0.10        1.69      6.62 o 
  -8   6   6       68.10       53.62      9.64 o 
  -7   6   6       84.77       93.01      9.37 o 
  -6   6   6      120.83       95.92      8.25 o 
  -5   6   6       15.36       17.65      3.55 o 
  -4   6   6       75.89       73.56      4.42 o 
  -3   6   6      236.79      218.44     10.75 o 
  -2   6   6       35.72       38.96      6.70 o 
  -1   6   6        4.29        4.17      2.00 o 
   0   6   6     2097.86     2252.64     31.80 o 
   1   6   6     3902.54     4141.17     55.99 o 
   2   6   6      976.18     1017.60     16.54 o 
   3   6   6      345.49      314.01      7.84 o 
   4   6   6      508.64      495.46     12.43 o 
   5   6   6      303.40      306.47     16.85 o 
   6   6   6        8.48       14.38      6.71 o 
   7   6   6      232.51      226.24     22.62 o 
  -7   7   6      209.27      230.85     13.79 o 
  -6   7   6     1005.31     1014.52     34.81 o 
  -5   7   6       69.72       79.42      5.84 o 
  -4   7   6     1200.30     1151.16     19.61 o 
  -3   7   6     1240.23     1180.18     19.28 o 
  -2   7   6        5.14        2.48      2.27 o 
  -1   7   6     1678.01     1613.55     24.13 o 
   0   7   6      181.23      184.14      5.63 o 
   1   7   6       31.15       33.37      2.82 o 
   2   7   6     1043.59      960.97     16.11 o 
   3   7   6       14.44       12.62      2.76 o 
   4   7   6       21.17       18.68      3.92 o 
   5   7   6      421.04      422.44     14.88 o 
   6   7   6      275.55      289.42     13.63 o 
   7   7   6       48.04       33.30      8.43 o 
  -7   8   6        9.52        4.55      8.29 o 
  -6   8   6       81.01       66.71      6.69 o 
  -5   8   6        5.19        5.29      3.91 o 
  -4   8   6      738.02      706.95     14.07 o 
  -3   8   6        0.27        3.18      2.50 o 
  -2   8   6      246.12      248.44      7.05 o 
  -1   8   6        8.55       10.67      2.46 o 
   0   8   6      623.64      616.92     12.87 o 
   1   8   6       70.90       69.66      4.86 o 
   2   8   6       92.93       97.53      4.53 o 
   3   8   6      412.01      403.76     11.10 o 
   4   8   6      340.88      335.64     10.44 o 
   5   8   6        2.08        3.71      6.34 o 
   6   8   6       11.93       15.73      7.40 o 
   7   8   6      140.82      150.98     14.04 o 
  -7   9   6       22.48       16.06      9.37 o 
  -6   9   6      817.34      906.21     26.18 o 
  -5   9   6       17.67       25.45      5.53 o 
  -4   9   6      230.94      246.16      8.14 o 
  -3   9   6       47.92       59.07      4.66 o 
  -2   9   6       66.32       61.72      4.12 o 
  -1   9   6       97.93       84.21      4.26 o 
   0   9   6      348.87      343.66      9.20 o 
   1   9   6      165.13      174.34      6.66 o 
   2   9   6     2638.71     2612.25     41.98 o 
   3   9   6       51.87       57.78      4.86 o 
   4   9   6        7.49        5.70      4.33 o 
   5   9   6      222.92      238.29     22.52 o 
   6   9   6       13.36       14.62     10.84 o 
   7   9   6       56.38       36.42     11.20 o 
  -7  10   6      137.43      117.61     13.02 o 
  -6  10   6       27.38       24.06      6.67 o 
  -5  10   6       92.09       77.15      7.45 o 
  -4  10   6      491.36      483.26     13.00 o 
  -3  10   6      159.76      157.58      7.16 o 
  -2  10   6      606.66      580.14     33.07 o 
  -1  10   6      346.38      357.70     11.84 o 
   0  10   6      899.94      887.47     20.85 o 
   1  10   6       21.44       24.88      3.72 o 
   2  10   6       18.23       18.34      3.73 o 
   3  10   6       44.41       36.69      4.92 o 
   4  10   6       61.96       72.10     12.63 o 
   5  10   6       64.36       79.60     10.19 o 
   6  10   6       24.32       23.25      9.19 o 
  -6  11   6        0.66        9.47      8.05 o 
  -5  11   6      166.98      162.02     12.01 o 
  -4  11   6       43.10       37.18      5.89 o 
  -3  11   6      211.44      221.11     10.37 o 
  -2  11   6      131.34      133.44     13.26 o 
  -1  11   6      273.16      265.75     11.64 o 
   0  11   6      131.59      134.02      7.62 o 
   1  11   6      114.22      110.73      7.23 o 
   2  11   6       18.11       13.22      4.44 o 
   3  11   6       13.28       10.64      4.11 o 
   4  11   6       12.36       14.04      5.51 o 
   5  11   6       17.21       19.61      8.04 o 
   6  11   6      168.90      194.84     15.05 o 
  -6  12   6       65.07       52.97      9.73 o 
  -5  12   6       21.96       34.57      7.96 o 
  -4  12   6      118.89      116.78      8.53 o 
  -3  12   6      356.78      347.34     14.38 o 
  -2  12   6       15.98       10.45      4.40 o 
  -1  12   6        1.94        1.35      3.94 o 
   0  12   6       42.90       50.16      5.86 o 
   1  12   6      484.72      508.21     18.24 o 
   2  12   6      125.45      148.58      9.64 o 
   3  12   6      143.40      140.30      8.81 o 
   4  12   6      197.04      197.83     12.76 o 
   5  12   6       36.07       46.06     12.10 o 
   6  12   6       61.58       77.07     15.48 o 
  -5  13   6      239.03      228.96     14.58 o 
  -4  13   6        0.53       -0.92      4.63 o 
  -3  13   6        5.01       -1.01      4.42 o 
  -2  13   6       56.14       55.24      8.58 o 
  -1  13   6       18.88       26.47      5.32 o 
   0  13   6      211.11      220.70     10.46 o 
   1  13   6      288.54      303.84     12.09 o 
   2  13   6       34.20       39.57      6.32 o 
   3  13   6      928.07      953.43     26.46 o 
   4  13   6        3.31        6.60      6.58 o 
   5  13   6        9.00       -0.33     10.03 o 
  -5  14   6        0.82       -2.52      7.40 o 
  -4  14   6      100.98      108.63      9.14 o 
  -3  14   6       72.18       88.42      8.17 o 
  -2  14   6      361.47      340.23     19.22 o 
  -1  14   6      152.12      162.30      9.76 o 
   0  14   6       15.13       11.68      6.10 o 
   1  14   6      205.73      207.85     10.78 o 
   2  14   6        1.90        1.69      4.77 o 
   3  14   6      211.76      225.65     14.12 o 
   4  14   6        1.37        1.06      6.58 o 
   5  14   6      284.25      268.31     22.67 o 
  -4  15   6       47.38       44.54      7.60 o 
  -3  15   6      137.58      129.15     12.01 o 
  -2  15   6      365.83      379.33     14.89 o 
  -1  15   6      111.46      115.56     10.47 o 
   0  15   6      881.61      891.26     23.65 o 
   1  15   6      536.09      561.11     18.02 o 
   2  15   6       55.77       57.58      7.56 o 
   3  15   6      151.63      161.81     12.67 o 
   4  15   6       65.93       63.68     10.29 o 
  -3  16   6       42.67       36.01      7.18 o 
  -2  16   6       22.30       13.55      7.14 o 
  -1  16   6      134.11      112.34      9.28 o 
   0  16   6       31.30       33.33      6.76 o 
   1  16   6        5.36        2.47      5.30 o 
   2  16   6        0.66        0.63      5.31 o 
   3  16   6       37.37       49.00      9.65 o 
  -2  17   6      373.92      408.06     16.74 o 
  -1  17   6      268.48      291.88     14.25 o 
   0  17   6        0.94        4.37      5.41 o 
   1  17   6       63.07       65.52      8.35 o 
   2  17   6        9.27        5.60      5.72 o 
  -8   1   7       29.21       29.67     11.50 o 
  -7   1   7        0.55       -5.03      5.83 o 
  -6   1   7       71.02       57.42      6.80 o 
  -5   1   7       82.17       92.98      4.94 o 
  -4   1   7      731.34      706.51     13.00 o 
  -3   1   7      652.34      674.30     11.80 o 
  -2   1   7        0.30        3.04      1.69 o 
  -1   1   7      195.74      225.51      6.83 o 
   0   1   7     1786.19     1776.39     28.42 o 
   1   1   7     1940.04     2003.89     27.96 o 
   2   1   7     2135.37     2210.47     31.00 o 
   3   1   7       23.14       16.26      2.12 o 
   4   1   7        1.43        1.18      3.49 o 
   5   1   7      228.45      204.20     10.33 o 
   6   1   7      318.75      336.07     14.38 o 
   7   1   7      255.61      269.48     14.24 o 
   8   1   7       69.93       63.02     10.54 o 
  -8   2   7       83.21      133.09     15.85 o 
  -7   2   7      161.97      174.94     15.79 o 
  -6   2   7      252.22      311.56     12.50 o 
  -5   2   7       77.33       75.36      4.64 o 
  -4   2   7        0.74       -0.21      2.37 o 
  -3   2   7      702.42      758.71     13.00 o 
  -2   2   7     1440.10     1452.61     21.29 o 
  -1   2   7     2804.13     2733.00     37.14 o 
   0   2   7       38.76       39.29      2.53 o 
   1   2   7      480.99      511.58      9.05 o 
   2   2   7     2532.94     2474.45     34.48 o 
   3   2   7     5152.42     4897.05     65.77 o 
   4   2   7     3355.95     3353.74     61.06 o 
   5   2   7     2229.19     2163.04     43.49 o 
   6   2   7      343.16      342.10     14.50 o 
   7   2   7       31.50       26.27      7.63 o 
   8   2   7        0.64       -6.82      7.66 o 
  -8   3   7      161.89      187.59     17.53 o 
  -7   3   7      116.65      119.40      9.70 o 
  -6   3   7      149.64      140.24      8.86 o 
  -5   3   7       30.56       28.99      3.71 o 
  -4   3   7      126.84      135.70      5.25 o 
  -3   3   7     2648.45     2575.74     36.36 o 
  -2   3   7      350.85      386.64      7.76 o 
  -1   3   7        0.28       -0.12      1.42 o 
   0   3   7      162.31      162.70      4.94 o 
   1   3   7     2867.37     2956.35     40.35 o 
   2   3   7      401.04      423.35      8.36 o 
   3   3   7        0.51        1.84      1.91 o 
   4   3   7       43.88       35.78      3.71 o 
   5   3   7      842.65      848.97     21.96 o 
   6   3   7      461.39      464.15     16.63 o 
   7   3   7      351.18      339.17     15.71 o 
   8   3   7      195.29      188.50     19.42 o 
  -8   4   7        8.24       14.71     10.81 o 
  -7   4   7        4.92        0.56      6.37 o 
  -6   4   7        1.28        3.23      5.25 o 
  -5   4   7       63.52       63.67      4.84 o 
  -4   4   7       15.46       13.75      2.86 o 
  -3   4   7      363.71      353.55      8.04 o 
  -2   4   7      419.17      385.51      7.96 o 
  -1   4   7      583.01      485.70      9.07 o 
   0   4   7     1675.85     1656.15     27.44 o 
   1   4   7      903.20      843.49     13.67 o 
   2   4   7     1435.39     1348.89     20.49 o 
   3   4   7     2178.46     2071.77     30.20 o 
   4   4   7      340.98      321.82      9.44 o 
   5   4   7      562.03      563.22     17.14 o 
   6   4   7      228.40      228.37     16.75 o 
   7   4   7        2.47        1.30      6.50 o 
  -8   5   7        5.99        8.08     17.78 o 
  -7   5   7      174.97      173.71     11.30 o 
  -6   5   7      104.17      105.57     11.08 o 
  -5   5   7      737.04      744.71     16.51 o 
  -4   5   7      171.81      165.17      6.00 o 
  -3   5   7      308.03      316.65     10.13 o 
  -2   5   7        0.85        1.71      3.27 o 
  -1   5   7     1663.84     1579.94     23.34 o 
   0   5   7     3277.06     3049.18     55.07 o 
   1   5   7     1709.00     1578.69     23.29 o 
   2   5   7     4323.92     4193.72     56.87 o 
   3   5   7     1591.35     1510.56     26.25 o 
   4   5   7       84.44       77.91      5.29 o 
   5   5   7       86.16       93.20      7.88 o 
   6   5   7        2.71       11.12      6.03 o 
   7   5   7       86.50       79.49      9.65 o 
  -7   6   7      620.99      648.76     20.41 o 
  -6   6   7      508.31      509.58     16.51 o 
  -5   6   7       83.19       77.12      5.07 o 
  -4   6   7       37.69       35.78      3.63 o 
  -3   6   7      571.26      528.99     11.41 o 
  -2   6   7     3641.55     3444.92     47.68 o 
  -1   6   7     4830.80     4655.58     62.78 o 
   0   6   7     3167.50     2842.67     44.23 o 
   1   6   7      692.66      715.20     12.83 o 
   2   6   7      366.13      362.92      9.57 o 
   3   6   7      150.89      149.09      5.83 o 
   4   6   7      498.98      507.88     12.81 o 
   5   6   7       12.69       16.15      5.57 o 
   6   6   7        0.44        0.95      5.74 o 
   7   6   7        0.21        2.43      6.84 o 
  -7   7   7       21.55       23.35      7.69 o 
  -6   7   7       76.72       78.10      6.81 o 
  -5   7   7       32.59       44.70      4.38 o 
  -4   7   7      600.38      598.33     12.58 o 
  -3   7   7        8.86       11.83      2.83 o 
  -2   7   7        0.38        3.37      2.19 o 
  -1   7   7     1126.96     1089.94     17.71 o 
   0   7   7     2069.62     1902.88     34.96 o 
   1   7   7     3652.54     3676.91     50.71 o 
   2   7   7     3550.20     3361.44     97.56 o 
   3   7   7      369.88      370.71      9.07 o 
   4   7   7      120.28      109.63      8.25 o 
   5   7   7        0.01       -2.26      4.98 o 
   6   7   7      556.47      586.25     22.88 o 
   7   7   7       72.36       59.96      9.18 o 
  -7   8   7       11.38       21.81      9.17 o 
  -6   8   7      556.35      605.42     19.32 o 
  -5   8   7      246.53      242.60      9.24 o 
  -4   8   7      991.29      952.30     17.42 o 
  -3   8   7       27.24       23.77      3.30 o 
  -2   8   7      673.26      650.59     12.56 o 
  -1   8   7       21.22       20.69      2.98 o 
   0   8   7      237.90      205.91      9.91 o 
   1   8   7       47.25       47.33      3.41 o 
   2   8   7       36.14       35.85      3.41 o 
   3   8   7      120.43      115.51      5.33 o 
   4   8   7       71.17       69.29      8.18 o 
   5   8   7        2.02        4.33      6.03 o 
   6   8   7      101.81      100.88     11.42 o 
   7   8   7       43.37       53.56     10.76 o 
  -7   9   7        0.03       -3.63      8.89 o 
  -6   9   7      789.06      744.67     20.94 o 
  -5   9   7      260.94      267.68     11.52 o 
  -4   9   7     1334.56     1290.96     22.09 o 
  -3   9   7      485.65      493.33     18.18 o 
  -2   9   7     1583.63     1521.97     24.12 o 
  -1   9   7       35.89       38.13      3.61 o 
   0   9   7       89.89      101.12      6.16 o 
   1   9   7      186.14      190.51      7.06 o 
   2   9   7        0.30        1.77      3.23 o 
   3   9   7      774.09      779.82     16.79 o 
   4   9   7      107.77      100.21      8.68 o 
   5   9   7       67.62       56.31      9.00 o 
   6   9   7        8.15       16.28      8.77 o 
  -7  10   7       89.33       80.98     14.36 o 
  -6  10   7       68.85       67.03      8.56 o 
  -5  10   7       27.43       15.12      5.61 o 
  -4  10   7     1035.05     1009.80     22.44 o 
  -3  10   7     1793.78     1709.49     30.29 o 
  -2  10   7      942.72      945.35     21.73 o 
  -1  10   7     6479.42     6263.98    104.87 o 
   0  10   7      520.27      536.31     12.65 o 
   1  10   7      317.46      324.07      9.67 o 
   2  10   7        0.17        5.72      3.15 o 
   3  10   7     1294.08     1304.39     24.82 o 
   4  10   7      273.25      283.26     11.86 o 
   5  10   7      841.96      888.06     28.75 o 
   6  10   7      248.30      232.13     18.89 o 
  -6  11   7      145.23      148.06     12.42 o 
  -5  11   7      809.78      823.00     28.38 o 
  -4  11   7      968.44      948.00     23.26 o 
  -3  11   7     4094.37     3973.54     70.47 o 
  -2  11   7       10.37        7.23      4.38 o 
  -1  11   7     2819.34     2714.01     78.04 o 
   0  11   7      223.16      216.63      9.61 o 
   1  11   7      273.01      266.65     10.63 o 
   2  11   7      475.65      475.34     14.49 o 
   3  11   7       13.21       10.43      3.99 o 
   4  11   7      988.85      967.83     24.32 o 
   5  11   7      372.10      342.34     17.83 o 
   6  11   7       63.37       61.69     11.44 o 
  -6  12   7        1.41        0.88      7.64 o 
  -5  12   7       30.50       19.59      7.57 o 
  -4  12   7      233.73      224.60     11.18 o 
  -3  12   7       88.19      100.60      7.93 o 
  -2  12   7      186.94      170.79      9.17 o 
  -1  12   7     1145.79     1136.72     39.50 o 
   0  12   7       64.31       62.25      6.23 o 
   1  12   7      206.91      226.72     10.27 o 
   2  12   7       26.79       14.31      4.75 o 
   3  12   7      215.63      206.43     10.33 o 
   4  12   7        7.48       19.90      6.58 o 
   5  12   7       55.86       60.21     14.74 o 
  -5  13   7       82.51       86.03     10.59 o 
  -4  13   7       38.11       33.72      9.27 o 
  -3  13   7       56.57       57.92     11.57 o 
  -2  13   7      743.52      727.40     20.09 o 
  -1  13   7       73.42       79.51      7.17 o 
   0  13   7     1478.54     1481.76     32.14 o 
   1  13   7      113.63      133.61      8.67 o 
   2  13   7     1121.79     1127.27     26.64 o 
   3  13   7       48.36       50.77      8.38 o 
   4  13   7      137.93      112.35     10.87 o 
   5  13   7       22.65       13.63     11.24 o 
  -5  14   7       50.79       58.88     10.20 o 
  -4  14   7       39.68       40.00      6.90 o 
  -3  14   7      258.11      257.83     13.61 o 
  -2  14   7       69.73       80.40      8.34 o 
  -1  14   7      429.84      454.07     17.07 o 
   0  14   7      571.62      566.30     17.54 o 
   1  14   7       14.06       17.25      5.27 o 
   2  14   7       11.75       18.97      5.75 o 
   3  14   7        1.01        4.29      6.56 o 
   4  14   7      145.18      162.25     13.10 o 
  -4  15   7      265.93      267.30     24.79 o 
  -3  15   7       10.88       12.56      5.98 o 
  -2  15   7      147.63      127.29      9.75 o 
  -1  15   7      259.10      264.90     17.89 o 
   0  15   7      292.08      300.49     13.39 o 
   1  15   7      556.35      536.22     17.70 o 
   2  15   7      577.81      608.93     19.28 o 
   3  15   7      287.50      292.94     16.54 o 
   4  15   7        1.56       -3.56      6.80 o 
  -3  16   7       14.81        7.52      6.00 o 
  -2  16   7      104.77       96.95      9.11 o 
  -1  16   7      242.95      251.19     12.93 o 
   0  16   7      172.57      213.03     11.99 o 
   1  16   7      126.02      125.89     15.52 o 
   2  16   7      256.58      293.70     13.94 o 
   3  16   7        5.66        4.73      7.43 o 
  -2  17   7       28.50       27.98      6.80 o 
  -1  17   7        0.00       -1.01      5.57 o 
   0  17   7       10.41        1.13      5.32 o 
   1  17   7       82.07       91.42      9.39 o 
   2  17   7       39.00       28.50      8.61 o 
  -8   0   8      162.92      198.12     25.11 o 
  -7   0   8      311.10      327.69     19.92 o 
  -6   0   8      714.02      678.25     26.44 o 
  -5   0   8       78.64       71.99      9.07 o 
  -4   0   8     1643.43     1610.09     34.98 o 
  -3   0   8       24.71       21.78      3.59 o 
  -2   0   8      365.58      374.62     28.55 o 
  -1   0   8        5.47        1.86      2.90 o 
   0   0   8       44.58       43.87      3.31 o 
   1   0   8      598.36      691.84     30.26 o 
   2   0   8      934.41      967.55     21.85 o 
   3   0   8     1007.06      985.85     30.39 o 
   4   0   8      272.23      248.16     14.45 o 
   5   0   8      191.38      205.54     14.78 o 
   6   0   8      154.95      185.42     15.63 o 
   7   0   8        0.59       -2.06      9.41 o 
   8   0   8       50.67       22.82     12.59 o 
  -8   1   8       11.90       20.01     11.21 o 
  -7   1   8      143.20      142.29     11.62 o 
  -6   1   8       77.87       94.38      7.73 o 
  -5   1   8       22.92       20.37      3.75 o 
  -4   1   8      383.06      396.67      9.03 o 
  -3   1   8     2111.17     2094.72     30.17 o 
  -2   1   8      107.13       95.58      4.12 o 
  -1   1   8     3947.14     3929.96     63.62 o 
   0   1   8     3970.90     3604.45     48.34 o 
   1   1   8     2216.45     2306.56     32.10 o 
   2   1   8     6783.30     6501.45     85.77 o 
   3   1   8     1765.49     1790.74     29.72 o 
   4   1   8      165.89      168.74      8.49 o 
   5   1   8     1662.55     1609.65     34.64 o 
   6   1   8        5.89        5.76      5.47 o 
   7   1   8        3.81        7.10      6.71 o 
   8   1   8      229.08      220.62     41.63 o 
  -8   2   8       34.53       29.08     13.72 o 
  -7   2   8      106.49       93.94     10.34 o 
  -6   2   8      121.09      132.34      8.67 o 
  -5   2   8      144.94      161.05      8.28 o 
  -4   2   8      868.69      884.08     15.49 o 
  -3   2   8       21.18       27.44      4.37 o 
  -2   2   8      646.24      701.73     11.80 o 
  -1   2   8     4104.45     4045.00     58.84 o 
   0   2   8     1878.32     2069.88     28.99 o 
   1   2   8        6.31        3.83      1.68 o 
   2   2   8     1656.54     1594.16     23.55 o 
   3   2   8      775.32      744.62     13.06 o 
   4   2   8        4.58       10.24      4.19 o 
   5   2   8      120.71       97.58      7.92 o 
   6   2   8      631.89      593.58     21.65 o 
   7   2   8       61.76       58.77     10.04 o 
  -8   3   8       25.98       23.86     11.00 o 
  -7   3   8      469.71      472.60     19.42 o 
  -6   3   8       71.58       74.81      9.16 o 
  -5   3   8      126.70      114.69      5.60 o 
  -4   3   8      280.47      272.97      7.54 o 
  -3   3   8     1329.73     1234.34     19.43 o 
  -2   3   8      204.42      209.71      5.58 o 
  -1   3   8      976.85      839.54     13.50 o 
   0   3   8     8673.56     9028.71    117.64 o 
   1   3   8      171.12      219.50      5.60 o 
   2   3   8     3563.16     3578.08     48.93 o 
   3   3   8     1394.97     1302.04     20.36 o 
   4   3   8        2.59        2.09      3.79 o 
   5   3   8     1031.59     1039.03     25.35 o 
   6   3   8        0.02       -1.28      5.40 o 
   7   3   8       17.99       20.34      7.19 o 
  -8   4   8        2.49        1.80      9.81 o 
  -7   4   8        1.16        5.20      9.77 o 
  -6   4   8      142.63      132.02      8.79 o 
  -5   4   8      184.93      163.41      6.52 o 
  -4   4   8      565.99      527.04     14.50 o 
  -3   4   8      155.11      153.01      5.32 o 
  -2   4   8      170.13      183.10      5.40 o 
  -1   4   8     2364.51     2189.69     42.27 o 
   0   4   8       56.02       41.90      4.70 o 
   1   4   8      466.58      461.59     13.07 o 
   2   4   8       36.25       27.53      2.66 o 
   3   4   8      879.97      859.86     14.86 o 
   4   4   8        0.70       -2.70      2.70 o 
   5   4   8        7.82        8.76      5.16 o 
   6   4   8      579.10      585.82     19.18 o 
   7   4   8       62.72       58.84      9.26 o 
  -8   5   8       20.65       29.30     15.63 o 
  -7   5   8      287.40      301.38     16.00 o 
  -6   5   8       63.26       55.05     11.09 o 
  -5   5   8        0.83       -0.27      3.16 o 
  -4   5   8       55.63       53.48      4.41 o 
  -3   5   8     1605.44     1542.07     23.72 o 
  -2   5   8      201.38      184.44      5.72 o 
  -1   5   8      104.12      102.74      4.22 o 
   0   5   8     1271.27     1225.50     20.21 o 
   1   5   8     1154.97     1138.18     17.89 o 
   2   5   8        2.83       11.48      2.38 o 
   3   5   8      713.84      698.81     13.06 o 
   4   5   8      281.66      283.36      9.30 o 
   5   5   8      283.71      281.48     12.23 o 
   6   5   8       16.46       12.00      6.28 o 
   7   5   8       43.62       31.70      8.15 o 
  -7   6   8       69.98       71.51     10.23 o 
  -6   6   8      561.35      560.18     15.17 o 
  -5   6   8       73.75       67.16      6.20 o 
  -4   6   8     1191.01     1169.83     19.87 o 
  -3   6   8     1990.69     1910.24     28.72 o 
  -2   6   8       38.74       50.42      3.57 o 
  -1   6   8     2995.51     2899.45     40.69 o 
   0   6   8      142.34      150.98      5.11 o 
   1   6   8      280.91      306.78      9.96 o 
   2   6   8       78.58       81.59      4.19 o 
   3   6   8     1106.05     1096.29     20.79 o 
   4   6   8      186.25      203.31      8.18 o 
   5   6   8      352.55      371.14     14.07 o 
   6   6   8      366.98      353.97     15.14 o 
   7   6   8        9.44       15.31      7.82 o 
  -7   7   8      168.72      183.31     15.60 o 
  -6   7   8      207.65      211.85      9.75 o 
  -5   7   8       24.76       18.84      4.17 o 
  -4   7   8     1112.08     1090.36     19.12 o 
  -3   7   8       77.73       76.70      4.92 o 
  -2   7   8      599.76      541.85     13.42 o 
  -1   7   8      794.87      751.40     13.61 o 
   0   7   8      393.53      438.53      9.38 o 
   1   7   8      505.62      487.51     10.02 o 
   2   7   8      206.54      202.50      6.43 o 
   3   7   8      117.88      112.03      6.22 o 
   4   7   8      407.43      395.36     11.60 o 
   5   7   8      118.86      135.57      9.46 o 
   6   7   8       65.57       56.19      8.31 o 
   7   7   8       14.09        8.55      8.97 o 
  -7   8   8      321.92      257.66     25.61 o 
  -6   8   8      494.06      556.88     17.72 o 
  -5   8   8      261.97      256.34      8.62 o 
  -4   8   8     1191.05     1154.59     22.01 o 
  -3   8   8      355.05      353.68      9.15 o 
  -2   8   8      131.60      129.59      5.43 o 
  -1   8   8      413.62      427.29      9.61 o 
   0   8   8       54.09       53.43      3.68 o 
   1   8   8       45.08       48.49      3.60 o 
   2   8   8        4.30        6.54      2.69 o 
   3   8   8      493.57      481.77     11.03 o 
   4   8   8       10.35        9.89      4.14 o 
   5   8   8      143.83      148.83     15.87 o 
   6   8   8      665.58      673.12     25.21 o 
   7   8   8        4.10       12.18      9.24 o 
  -7   9   8        0.42        3.27     14.07 o 
  -6   9   8       45.80       25.82      8.19 o 
  -5   9   8      357.15      324.19     11.04 o 
  -4   9   8       82.93       98.76      5.74 o 
  -3   9   8       10.51       12.74      3.30 o 
  -2   9   8     1043.97     1068.05     20.15 o 
  -1   9   8        9.54        4.76      2.97 o 
   0   9   8      730.75      751.42     15.57 o 
   1   9   8     1386.26     1364.37     35.78 o 
   2   9   8      259.45      275.43      9.02 o 
   3   9   8       53.80       51.22      7.17 o 
   4   9   8      313.34      321.22     14.46 o 
   5   9   8       15.28        5.00      6.82 o 
   6   9   8       23.69       22.88      9.14 o 
  -6  10   8       96.80       94.60     10.40 o 
  -5  10   8       89.58       56.48      7.11 o 
  -4  10   8      142.50      157.19      7.90 o 
  -3  10   8      181.72      177.38      7.92 o 
  -2  10   8       29.60       38.11      5.15 o 
  -1  10   8        6.84       11.98      3.82 o 
   0  10   8      138.49      136.97      6.37 o 
   1  10   8       15.57       16.42      3.56 o 
   2  10   8      646.36      648.16     15.06 o 
   3  10   8      336.74      320.05     10.54 o 
   4  10   8      427.30      426.14     22.07 o 
   5  10   8        2.75        9.20      7.90 o 
   6  10   8      209.48      213.12     15.73 o 
  -6  11   8        7.41       10.90     13.03 o 
  -5  11   8        5.25       14.76      6.55 o 
  -4  11   8       31.57       43.16      6.19 o 
  -3  11   8      264.62      269.84     11.43 o 
  -2  11   8       53.13       61.71      6.13 o 
  -1  11   8      556.15      564.14     16.09 o 
   0  11   8       88.17      103.32      7.16 o 
   1  11   8       28.00       19.29      4.54 o 
   2  11   8      140.67      134.76      8.14 o 
   3  11   8      121.66      123.30      7.31 o 
   4  11   8      217.27      210.13     11.10 o 
   5  11   8      149.41      174.02     13.65 o 
   6  11   8       46.19       40.35     10.95 o 
  -6  12   8      124.14      105.32     14.35 o 
  -5  12   8      187.84      162.85     12.35 o 
  -4  12   8       26.41       18.59      6.69 o 
  -3  12   8       95.01       80.02      7.33 o 
  -2  12   8      523.21      546.22     16.53 o 
  -1  12   8      402.04      418.14     26.57 o 
   0  12   8      163.50      164.10      9.69 o 
   1  12   8       81.46       71.51      6.76 o 
   2  12   8      147.69      147.12      8.89 o 
   3  12   8        8.48       12.58      5.90 o 
   4  12   8       28.44       24.16      9.13 o 
   5  12   8      159.62      150.16     17.63 o 
  -5  13   8       77.32       58.64      9.96 o 
  -4  13   8        6.26        5.19      5.34 o 
  -3  13   8       52.30       67.26      7.25 o 
  -2  13   8      329.03      319.63     12.94 o 
  -1  13   8      141.83      134.83     11.38 o 
   0  13   8       73.92       87.83      7.66 o 
   1  13   8       28.75       20.95      5.24 o 
   2  13   8       35.47       36.53      6.25 o 
   3  13   8       20.89       20.88      7.14 o 
   4  13   8       33.24       22.70      7.54 o 
   5  13   8      139.76      121.75     16.92 o 
  -5  14   8      353.31      398.55     64.61 o 
  -4  14   8        0.55        6.23      5.56 o 
  -3  14   8       35.34       37.85      6.46 o 
  -2  14   8      126.38      101.02      8.57 o 
  -1  14   8       10.80        9.68      4.85 o 
   0  14   8        0.09        4.80      4.58 o 
   1  14   8      128.26      131.46      9.14 o 
   2  14   8        8.10        9.10      5.31 o 
   3  14   8       44.48       36.01      8.23 o 
   4  14   8        6.56       -0.43      7.01 o 
  -4  15   8       11.11       20.16      6.85 o 
  -3  15   8       48.37       46.14     11.97 o 
  -2  15   8       45.92       41.40      6.74 o 
  -1  15   8       13.30       19.05      5.63 o 
   0  15   8        0.30        2.27      4.94 o 
   1  15   8       60.05       50.12      7.33 o 
   2  15   8        7.93        9.68      5.73 o 
   3  15   8       22.02       14.74      7.56 o 
  -3  16   8       56.31       50.46      7.96 o 
  -2  16   8       40.67       52.76      7.61 o 
  -1  16   8       12.68       15.93      5.93 o 
   0  16   8       79.83       90.10     11.17 o 
   1  16   8        0.71       -0.24      5.40 o 
   2  16   8       16.45        5.20      6.08 o 
   3  16   8        9.30        5.68      7.50 o 
  -1  17   8       11.25       15.32      6.28 o 
   0  17   8       18.51       28.05      7.21 o 
   1  17   8       11.54        9.50      6.25 o 
  -8   1   9       14.29       15.27     10.64 o 
  -7   1   9      133.31      118.26     13.19 o 
  -6   1   9      470.08      456.84     34.50 o 
  -5   1   9      479.64      498.98     11.24 o 
  -4   1   9      696.77      685.46     12.96 o 
  -3   1   9       46.26       44.43      3.28 o 
  -2   1   9      135.79      131.14      7.61 o 
  -1   1   9      911.26      893.71     18.77 o 
   0   1   9      556.53      481.47      8.75 o 
   1   1   9     2321.46     2297.48     32.31 o 
   2   1   9       84.21       89.50      4.63 o 
   3   1   9       10.07        4.73      2.10 o 
   4   1   9      233.19      211.00      9.52 o 
   5   1   9       56.05       56.42      8.19 o 
   6   1   9      313.87      273.23     13.35 o 
   7   1   9       54.97       61.01      8.99 o 
  -8   2   9       95.74       87.94     14.04 o 
  -7   2   9      310.47      351.33     21.25 o 
  -6   2   9        0.18       -2.74      5.79 o 
  -5   2   9      339.86      339.85      9.19 o 
  -4   2   9     2114.73     2123.33     31.60 o 
  -3   2   9     3596.66     3504.38     48.49 o 
  -2   2   9     7033.88     6828.00     98.05 o 
  -1   2   9     2507.09     2306.25     39.61 o 
   0   2   9     1451.68     1415.20     20.96 o 
   1   2   9       78.61       68.60      3.30 o 
   2   2   9      714.73      663.99     11.88 o 
   3   2   9      415.51      428.48      9.10 o 
   4   2   9      187.91      188.11      9.13 o 
   5   2   9        0.99        1.54      4.59 o 
   6   2   9       10.63        3.34      5.80 o 
   7   2   9      168.11      167.75     12.08 o 
  -8   3   9       23.16       13.69     16.10 o 
  -7   3   9      119.67      118.99     13.76 o 
  -6   3   9      397.04      423.38     16.79 o 
  -5   3   9     1393.61     1404.25     23.25 o 
  -4   3   9      925.56      931.49     16.40 o 
  -3   3   9      365.97      333.49      8.03 o 
  -2   3   9      149.18      142.07      4.63 o 
  -1   3   9      876.43      801.54     13.22 o 
   0   3   9      219.54      225.14      6.04 o 
   1   3   9      559.93      527.44      9.95 o 
   2   3   9       40.95       36.17      2.89 o 
   3   3   9      128.23      124.83      5.56 o 
   4   3   9      144.40      127.44      7.82 o 
   5   3   9      280.38      264.63     11.99 o 
   6   3   9      185.34      178.94     11.18 o 
   7   3   9        5.47       -0.66      6.52 o 
  -8   4   9        3.45        4.85     10.17 o 
  -7   4   9       16.82        2.41      9.12 o 
  -6   4   9        9.59        7.88      7.07 o 
  -5   4   9       65.34       72.30      4.92 o 
  -4   4   9      248.20      267.13      7.75 o 
  -3   4   9      344.12      341.24      8.23 o 
  -2   4   9     1761.22     1613.22     25.85 o 
  -1   4   9     2062.85     1898.49     27.59 o 
   0   4   9     1171.31     1064.38     16.92 o 
   1   4   9     1874.19     1792.58     26.34 o 
   2   4   9     1132.60     1069.00     17.40 o 
   3   4   9      355.66      348.86      8.35 o 
   4   4   9      495.83      483.19     14.95 o 
   5   4   9      202.02      211.70     15.15 o 
   6   4   9       14.02        3.12      6.19 o 
   7   4   9       74.69       69.64      9.72 o 
  -7   5   9      189.41      174.22     15.39 o 
  -6   5   9       30.72       37.55      6.18 o 
  -5   5   9      266.54      262.43      8.45 o 
  -4   5   9      145.26      142.63      5.86 o 
  -3   5   9      872.23      849.09     15.12 o 
  -2   5   9      645.99      618.26     11.65 o 
  -1   5   9     2169.11     2012.52     29.35 o 
   0   5   9     4026.99     3743.88     51.20 o 
   1   5   9     2507.39     2456.91     35.02 o 
   2   5   9      888.43      861.04     14.96 o 
   3   5   9       58.17       68.29      4.15 o 
   4   5   9       11.04        9.22      3.59 o 
   5   5   9       59.08       72.57     11.39 o 
   6   5   9      189.27      178.35     11.58 o 
   7   5   9       93.10       94.66     10.56 o 
  -7   6   9      129.47      143.99     15.01 o 
  -6   6   9      147.65      151.25      9.49 o 
  -5   6   9       29.80       20.17      4.33 o 
  -4   6   9      365.38      355.25      9.36 o 
  -3   6   9      134.31      122.66      8.25 o 
  -2   6   9      718.95      701.53     13.04 o 
  -1   6   9       31.30       31.13      3.16 o 
   0   6   9      562.04      541.49     10.66 o 
   1   6   9     2212.40     2116.78     30.96 o 
   2   6   9     4995.34     4706.57     64.28 o 
   3   6   9     1085.63     1032.82     17.88 o 
   4   6   9     2148.04     2165.04     45.50 o 
   5   6   9      146.55      143.58     10.82 o 
   6   6   9       16.17       28.18      6.96 o 
   7   6   9       44.46       38.33      8.95 o 
  -7   7   9      405.14      454.36     23.06 o 
  -6   7   9      432.20      407.23     21.79 o 
  -5   7   9      503.92      511.86     12.22 o 
  -4   7   9     1514.62     1487.18     24.39 o 
  -3   7   9       32.23       26.66      3.50 o 
  -2   7   9       28.61       25.51      3.21 o 
  -1   7   9     1260.50     1223.32     19.92 o 
   0   7   9     2859.98     2776.58     39.59 o 
   1   7   9     1690.23     1630.87     25.03 o 
   2   7   9      411.04      396.78      9.35 o 
   3   7   9     1261.35     1204.95     20.44 o 
   4   7   9      446.65      417.47     12.13 o 
   5   7   9       32.72       30.41      6.81 o 
   6   7   9       40.74       35.33      7.65 o 
   7   7   9        6.43        1.10      8.80 o 
  -7   8   9      105.25      133.04     20.90 o 
  -6   8   9      319.92      318.85     20.82 o 
  -5   8   9        1.73        5.15      3.72 o 
  -4   8   9      498.03      474.58     11.49 o 
  -3   8   9      287.33      277.85      8.32 o 
  -2   8   9      462.50      466.05     10.57 o 
  -1   8   9      961.29      931.63     33.28 o 
   0   8   9       33.62       39.63      3.76 o 
   1   8   9       22.41       31.94      3.33 o 
   2   8   9      114.91      107.87      7.03 o 
   3   8   9       90.85       82.89      6.76 o 
   4   8   9      271.07      297.84     13.06 o 
   5   8   9        0.03        4.66      6.62 o 
   6   8   9      224.66      230.76     20.10 o 
  -7   9   9       76.97       73.90     17.78 o 
  -6   9   9        1.20       -6.60      7.62 o 
  -5   9   9       45.38       42.81      7.07 o 
  -4   9   9        7.28        3.52      3.49 o 
  -3   9   9      668.90      630.05     13.43 o 
  -2   9   9      326.19      318.12      8.95 o 
  -1   9   9      801.28      810.86     15.24 o 
   0   9   9      117.67      116.87      8.40 o 
   1   9   9     1268.15     1308.04     23.95 o 
   2   9   9      616.33      612.01     14.20 o 
   3   9   9       20.39       18.91      4.15 o 
   4   9   9      311.49      349.68     16.73 o 
   5   9   9      680.20      728.79     25.57 o 
   6   9   9      526.16      544.53     28.51 o 
  -6  10   9       52.63       57.55     10.82 o 
  -5  10   9      217.54      182.75      9.89 o 
  -4  10   9      847.06      839.37     18.78 o 
  -3  10   9     1571.19     1515.71     39.09 o 
  -2  10   9     1495.82     1461.76     30.41 o 
  -1  10   9      584.97      581.40     20.11 o 
   0  10   9        4.02        1.90      3.29 o 
   1  10   9      784.85      754.46     16.50 o 
   2  10   9      363.46      361.73     10.97 o 
   3  10   9     2206.65     2224.93     43.66 o 
   4  10   9      839.02      872.05     22.62 o 
   5  10   9      200.70      227.20     15.14 o 
   6  10   9      142.79      123.98     13.55 o 
  -6  11   9       40.26       53.44     15.90 o 
  -5  11   9      129.72      142.06     28.13 o 
  -4  11   9       93.64       86.65      7.66 o 
  -3  11   9       82.29       85.39     14.99 o 
  -2  11   9      978.87      886.78     21.72 o 
  -1  11   9      425.81      428.20     13.82 o 
   0  11   9      822.11      823.20     21.75 o 
   1  11   9       93.77       97.25      7.20 o 
   2  11   9       56.09       49.54      7.64 o 
   3  11   9      401.16      405.84     14.40 o 
   4  11   9      415.37      404.65     15.11 o 
   5  11   9     1005.06     1141.54     34.79 o 
  -5  12   9       12.23       13.25      9.73 o 
  -4  12   9      178.78      172.38     14.35 o 
  -3  12   9       57.82       62.57      6.91 o 
  -2  12   9      356.86      327.69     12.74 o 
  -1  12   9      103.35      100.21      7.51 o 
   0  12   9       10.81        9.73      4.51 o 
   1  12   9       20.12       14.18      4.73 o 
   2  12   9       27.96       19.08      5.22 o 
   3  12   9      267.02      292.68     15.04 o 
   4  12   9       20.77        9.76      7.05 o 
   5  12   9       30.20       18.92     11.70 o 
  -5  13   9      275.81      309.67     57.33 o 
  -4  13   9       12.52       14.73      5.98 o 
  -3  13   9      140.71      133.70     15.96 o 
  -2  13   9      271.98      241.95     11.56 o 
  -1  13   9       16.72       15.07      4.92 o 
   0  13   9      780.77      788.96     21.16 o 
   1  13   9       25.11       26.28      5.61 o 
   2  13   9      959.21      965.28     24.39 o 
   3  13   9       27.82       18.24      7.20 o 
   4  13   9       77.07       63.84      9.98 o 
   5  13   9       27.26       27.19     12.67 o 
  -4  14   9       51.53       51.17      7.78 o 
  -3  14   9        1.32       12.90      5.39 o 
  -2  14   9      867.52      836.83     22.84 o 
  -1  14   9       95.05       72.75      7.88 o 
   0  14   9       19.05       16.27      5.65 o 
   1  14   9      114.24      102.89     10.02 o 
   2  14   9      455.59      513.04     17.33 o 
   3  14   9      359.19      393.28     18.67 o 
   4  14   9       63.46       79.31     10.87 o 
  -4  15   9      576.54      603.48     29.25 o 
  -3  15   9      136.14      113.49     12.42 o 
  -2  15   9        1.81        0.85      5.19 o 
  -1  15   9      317.11      314.41     13.86 o 
   0  15   9      807.82      838.91     31.69 o 
   1  15   9      574.64      588.60     20.39 o 
   2  15   9       18.10       14.28      7.04 o 
   3  15   9      433.86      430.98     20.16 o 
  -3  16   9        0.96       -1.24      5.74 o 
  -2  16   9       11.44       11.31      5.87 o 
  -1  16   9       30.26       34.06      7.20 o 
   0  16   9       17.13       12.13      5.97 o 
   1  16   9      117.47      138.13     10.53 o 
   2  16   9      455.42      480.26     17.80 o 
  -1  17   9       18.08       20.05      7.59 o 
   0  17   9       53.60       53.55      8.01 o 
  -8   0  10       13.80       15.55     15.11 o 
  -7   0  10       21.00        6.59     11.69 o 
  -6   0  10     1336.05     1285.80     57.55 o 
  -5   0  10       86.36       90.02      9.03 o 
  -4   0  10     1031.65     1007.46     29.24 o 
  -3   0  10     3556.72     3452.58     69.40 o 
  -2   0  10      276.94      291.99     13.12 o 
  -1   0  10     5869.17     5410.35    123.36 o 
   0   0  10     8104.77     8204.26    290.54 o 
   1   0  10      309.65      285.56      9.75 o 
   2   0  10     4200.47     4254.65     81.83 o 
   3   0  10       27.92       17.10      3.65 o 
   4   0  10      240.62      261.04     15.23 o 
   5   0  10       44.99       51.65      9.63 o 
   6   0  10      666.68      697.97     68.40 o 
   7   0  10      193.98      202.69     36.95 o 
  -8   1  10       18.22       29.16     11.73 o 
  -7   1  10      197.06      210.70     16.50 o 
  -6   1  10      143.43      169.52     13.52 o 
  -5   1  10       60.09       68.73      5.88 o 
  -4   1  10     1253.44     1241.33     20.31 o 
  -3   1  10       15.75       12.73      2.73 o 
  -2   1  10      153.53      164.51      6.87 o 
  -1   1  10     3663.55     3521.51     58.58 o 
   0   1  10      190.53      223.68      5.52 o 
   1   1  10     2317.82     2177.69     37.62 o 
   2   1  10     1924.14     1792.26     26.60 o 
   3   1  10       15.34       15.95      2.60 o 
   4   1  10      797.66      796.18     20.11 o 
   5   1  10        3.97        3.43      4.82 o 
   6   1  10      283.46      271.31     13.45 o 
   7   1  10       18.22       10.54      7.45 o 
  -8   2  10       10.58       12.48     11.19 o 
  -7   2  10       21.58        8.11      9.00 o 
  -6   2  10      293.88      311.65     15.26 o 
  -5   2  10        3.68        4.90      6.88 o 
  -4   2  10       38.15       35.65      5.04 o 
  -3   2  10     3168.32     3109.89     43.63 o 
  -2   2  10        0.54       -2.55      2.55 o 
  -1   2  10     3207.24     3127.46     52.65 o 
   0   2  10     4058.12     3968.93     53.78 o 
   1   2  10       85.41       85.84      4.38 o 
   2   2  10     1968.67     1916.35     28.23 o 
   3   2  10      829.28      790.77     14.17 o 
   4   2  10       44.44       36.08      5.56 o 
   5   2  10      329.15      311.75     13.07 o 
   6   2  10      108.74      114.12      9.87 o 
   7   2  10       12.95        7.01      7.31 o 
  -8   3  10       29.72       18.23     18.55 o 
  -7   3  10      259.21      282.14     22.02 o 
  -6   3  10      208.00      187.56     10.99 o 
  -5   3  10       21.91       16.47      4.29 o 
  -4   3  10     1024.73     1030.12     17.88 o 
  -3   3  10      193.20      182.60      6.04 o 
  -2   3  10       61.83       59.84      3.23 o 
  -1   3  10      143.01      117.81      4.08 o 
   0   3  10       13.51       16.07      2.28 o 
   1   3  10       41.77       60.35      4.26 o 
   2   3  10      130.91      124.94      4.79 o 
   3   3  10     1018.53      963.00     16.54 o 
   4   3  10      142.32      119.43      8.53 o 
   5   3  10      610.70      596.78     18.24 o 
   6   3  10       16.16       18.65      6.81 o 
   7   3  10       82.85       99.11     10.87 o 
  -7   4  10      227.38      230.79     17.33 o 
  -6   4  10       26.45       28.01      6.72 o 
  -5   4  10        0.27        0.27      3.86 o 
  -4   4  10        4.71        2.65      3.01 o 
  -3   4  10      211.10      219.82      6.68 o 
  -2   4  10        7.48        6.60      2.19 o 
  -1   4  10      610.93      618.52     13.95 o 
   0   4  10      210.86      240.12      8.66 o 
   1   4  10        0.96        2.49      2.07 o 
   2   4  10     1831.61     1743.11     26.35 o 
   3   4  10        0.04        2.14      2.46 o 
   4   4  10      374.68      367.74     13.09 o 
   5   4  10     1247.43     1276.24     29.86 o 
   6   4  10        2.06       -2.91      5.91 o 
   7   4  10       80.73      100.30     10.77 o 
  -7   5  10      206.06      194.09     16.18 o 
  -6   5  10       10.02       12.42      6.10 o 
  -5   5  10        2.12       -1.15      4.05 o 
  -4   5  10     1155.23     1089.96     20.79 o 
  -3   5  10        9.25       10.02      3.53 o 
  -2   5  10      159.23      163.30      5.67 o 
  -1   5  10     1194.18     1202.32     19.28 o 
   0   5  10     2055.68     1940.80     28.61 o 
   1   5  10       75.73       68.04      4.47 o 
   2   5  10      760.25      753.97     13.78 o 
   3   5  10     2232.63     2267.50     33.79 o 
   4   5  10      735.03      739.94     19.57 o 
   5   5  10      187.25      213.91     11.31 o 
   6   5  10      570.35      523.08     22.36 o 
   7   5  10       54.96       55.43      9.49 o 
  -7   6  10       71.31       70.63     17.09 o 
  -6   6  10       62.98       66.01      8.44 o 
  -5   6  10      326.77      333.65     11.82 o 
  -4   6  10      102.29       91.19      5.92 o 
  -3   6  10       16.44       14.50      2.99 o 
  -2   6  10      136.91      130.67      5.26 o 
  -1   6  10       69.37       65.91      4.81 o 
   0   6  10      166.77      175.43      5.87 o 
   1   6  10     1594.52     1569.38     24.24 o 
   2   6  10      794.87      777.64     14.40 o 
   3   6  10      305.76      328.07      8.83 o 
   4   6  10       62.10       66.24      5.61 o 
   5   6  10      360.49      369.77     14.69 o 
   6   6  10       11.48        6.54      6.75 o 
   7   6  10       19.90       27.13      8.54 o 
  -7   7  10       93.17       91.27     12.87 o 
  -6   7  10       56.28       48.96      7.59 o 
  -5   7  10        6.30        8.42      4.56 o 
  -4   7  10      733.51      691.12     15.79 o 
  -3   7  10      276.93      270.40      9.64 o 
  -2   7  10      110.50      115.92      5.74 o 
  -1   7  10      128.82      138.06      5.95 o 
   0   7  10      927.77      861.73     21.34 o 
   1   7  10       41.83       32.51      3.42 o 
   2   7  10       24.80       25.53      3.46 o 
   3   7  10     2863.78     2811.33     41.26 o 
   4   7  10        0.21        1.94      3.81 o 
   5   7  10      493.93      486.17     16.98 o 
   6   7  10      679.21      699.27     32.69 o 
  -7   8  10       11.41        9.16     14.07 o 
  -6   8  10        0.18       -3.05      6.17 o 
  -5   8  10      122.58      124.00     17.35 o 
  -4   8  10      239.77      251.36      9.27 o 
  -3   8  10      181.30      193.48      9.97 o 
  -2   8  10     1283.39     1256.29     21.12 o 
  -1   8  10      692.17      676.07     13.40 o 
   0   8  10        9.93        8.12      2.78 o 
   1   8  10       11.69       11.39      2.93 o 
   2   8  10       11.90       10.62      3.21 o 
   3   8  10       43.38       46.92      4.52 o 
   4   8  10      443.29      448.87     13.11 o 
   5   8  10       60.26       66.45      9.74 o 
   6   8  10      153.22      161.50     14.85 o 
  -6   9  10       10.49        0.74      8.05 o 
  -5   9  10        0.12        9.75      7.53 o 
  -4   9  10       60.69       61.75      5.86 o 
  -3   9  10        0.48       -2.28      3.04 o 
  -2   9  10     1985.53     1929.40     30.15 o 
  -1   9  10      246.42      235.42      7.73 o 
   0   9  10      910.64      893.56     18.21 o 
   1   9  10      107.03       97.57      5.83 o 
   2   9  10       12.24        9.63      3.61 o 
   3   9  10       17.21       16.41      4.88 o 
   4   9  10        4.84        9.65      4.93 o 
   5   9  10       34.33       44.68      9.47 o 
   6   9  10      135.87      152.17     13.88 o 
  -6  10  10       56.39       54.05     19.19 o 
  -5  10  10      110.04      112.01     12.78 o 
  -4  10  10      285.69      286.59     11.88 o 
  -3  10  10       45.77       47.44      5.77 o 
  -2  10  10        2.94       -3.33      3.33 o 
  -1  10  10       25.91       28.27      4.18 o 
   0  10  10      379.62      380.23     10.94 o 
   1  10  10        0.14       -3.03      3.03 o 
   2  10  10      448.80      459.07     16.68 o 
   3  10  10       29.92       26.05      5.68 o 
   4  10  10        9.97        8.03      5.49 o 
   5  10  10       59.76       78.35     10.94 o 
   6  10  10       25.81       30.18      9.90 o 
  -6  11  10       58.05       56.07     16.39 o 
  -5  11  10       83.44       63.90     10.67 o 
  -4  11  10       35.00       30.18     12.40 o 
  -3  11  10       81.75       71.41      6.76 o 
  -2  11  10       16.71       15.32      4.54 o 
  -1  11  10      120.87      114.50      7.64 o 
   0  11  10      126.61      144.09      8.31 o 
   1  11  10        5.87        2.98      3.93 o 
   2  11  10        6.66        3.53      4.46 o 
   3  11  10       74.71       85.78      7.81 o 
   4  11  10      140.42      139.57      9.74 o 
   5  11  10        0.35       -0.45      8.20 o 
  -5  12  10        4.27        6.29     11.54 o 
  -4  12  10       10.40       19.93      7.01 o 
  -3  12  10      323.76      336.83     17.14 o 
  -2  12  10      237.19      205.27     10.45 o 
  -1  12  10       24.72       21.80      5.15 o 
   0  12  10       12.86       11.89      4.66 o 
   1  12  10      149.72      142.65     10.94 o 
   2  12  10       49.15       46.73      6.41 o 
   3  12  10        3.52       -0.06      5.96 o 
   4  12  10       16.38        7.50      7.45 o 
   5  12  10       97.78      107.08     16.07 o 
  -5  13  10       30.96       11.05     13.13 o 
  -4  13  10        6.38        9.10      7.03 o 
  -3  13  10       12.08        8.02      5.18 o 
  -2  13  10      394.79      373.27     14.23 o 
  -1  13  10      151.02      156.93      9.54 o 
   0  13  10        0.56       -2.10      4.46 o 
   1  13  10      273.20      295.93     12.65 o 
   2  13  10        7.32        1.20      5.00 o 
   3  13  10       78.28       67.33      9.48 o 
   4  13  10       87.74       65.01     10.12 o 
  -4  14  10      336.59      308.54     34.36 o 
  -3  14  10      149.94      150.58     12.22 o 
  -2  14  10       29.36       28.54      6.10 o 
  -1  14  10       14.05       12.84      5.48 o 
   0  14  10        0.27        2.69      4.91 o 
   1  14  10      514.18      579.97     20.47 o 
   2  14  10        3.57        5.19      5.50 o 
   3  14  10      110.47      104.27     11.43 o 
   4  14  10       56.04       66.39     10.27 o 
  -3  15  10        9.37       10.78      7.55 o 
  -2  15  10       20.90       23.79      6.25 o 
  -1  15  10      274.56      263.84     19.92 o 
   0  15  10       95.02      115.30      9.44 o 
   1  15  10      152.61      166.04     14.95 o 
   2  15  10      163.18      168.44     11.94 o 
   3  15  10       67.13       67.17     15.32 o 
  -2  16  10       11.20        8.85      6.32 o 
  -1  16  10       49.87       45.83      7.52 o 
   0  16  10        0.04        3.12      5.61 o 
   1  16  10        0.97        1.92      5.76 o 
   2  16  10       12.89       12.61      6.65 o 
  -7   1  11        2.60        1.44     13.15 o 
  -6   1  11      256.41      255.31     16.01 o 
  -5   1  11        6.79       11.37      4.79 o 
  -4   1  11      444.21      452.25     13.16 o 
  -3   1  11      618.78      580.80     14.78 o 
  -2   1  11     1625.45     1467.11     27.99 o 
  -1   1  11     4960.39     5000.53     81.64 o 
   0   1  11      880.51      788.35     14.84 o 
   1   1  11      415.47      411.64      8.71 o 
   2   1  11       84.15       80.54      4.04 o 
   3   1  11      124.52      121.26      5.06 o 
   4   1  11      197.65      203.85      9.81 o 
   5   1  11      295.73      285.34     13.56 o 
   6   1  11       43.26       43.13      7.93 o 
   7   1  11       11.18        7.46      7.47 o 
  -7   2  11        5.29       -5.78      8.54 o 
  -6   2  11      223.45      198.69     11.52 o 
  -5   2  11     1173.17     1182.11     25.30 o 
  -4   2  11      896.39      834.93     19.38 o 
  -3   2  11     1794.00     1750.02     32.86 o 
  -2   2  11      101.62      102.03      6.14 o 
  -1   2  11       23.98       37.54      4.35 o 
   0   2  11     3709.38     3714.48     55.50 o 
   1   2  11     2293.24     2115.89     30.72 o 
   2   2  11     1265.60     1244.84     25.04 o 
   3   2  11     2589.74     2491.27     36.33 o 
   4   2  11      339.54      307.82     12.02 o 
   5   2  11       19.23        6.69      5.36 o 
   6   2  11       23.64       37.59      7.63 o 
   7   2  11        0.45       -2.28      7.08 o 
  -7   3  11       13.63       10.67      9.35 o 
  -6   3  11        5.51       10.58      5.96 o 
  -5   3  11        0.33       -0.71      4.11 o 
  -4   3  11      928.29      891.48     20.25 o 
  -3   3  11     1900.98     1825.65     34.10 o 
  -2   3  11     4249.53     4034.97     60.30 o 
  -1   3  11     4709.18     4552.37     67.49 o 
   0   3  11     4021.94     3835.28     57.32 o 
   1   3  11      459.54      425.24      9.12 o 
   2   3  11      964.31      914.95     18.71 o 
   3   3  11      511.84      508.42     11.49 o 
   4   3  11       63.55       67.20      6.66 o 
   5   3  11      236.75      221.80     12.49 o 
   6   3  11      161.35      158.22     11.23 o 
   7   3  11       68.36       49.26      9.04 o 
  -7   4  11       10.40        4.90      8.72 o 
  -6   4  11        6.97       -1.74      5.87 o 
  -5   4  11        4.82       -0.78      3.98 o 
  -4   4  11       16.33       16.87      4.23 o 
  -3   4  11       80.49       74.16      5.57 o 
  -2   4  11       65.78       69.59      4.59 o 
  -1   4  11        3.23        3.30      1.94 o 
   0   4  11        0.94        4.46      2.35 o 
   1   4  11      398.96      366.76     11.92 o 
   2   4  11       91.93       89.97      4.50 o 
   3   4  11        6.05        7.19      3.98 o 
   4   4  11      125.48      124.96      8.20 o 
   5   4  11       14.61        6.41      5.85 o 
   6   4  11       72.17       84.34      9.32 o 
   7   4  11        0.04       -2.02      7.34 o 
  -7   5  11      293.84      331.36     20.36 o 
  -6   5  11      680.20      730.23     22.94 o 
  -5   5  11      141.57      146.82     13.53 o 
  -4   5  11      623.39      627.73     16.39 o 
  -3   5  11      235.07      218.18      7.96 o 
  -2   5  11       73.77       71.70      4.00 o 
  -1   5  11      264.28      249.51      6.96 o 
   0   5  11      114.84      125.43      4.95 o 
   1   5  11      408.23      382.84      8.90 o 
   2   5  11       79.46       74.73      4.39 o 
   3   5  11      413.06      389.30      9.69 o 
   4   5  11       65.32       70.92      7.00 o 
   5   5  11      169.06      161.66     13.16 o 
   6   5  11       29.47       20.39      7.49 o 
   7   5  11        0.06        8.26      7.91 o 
  -7   6  11       50.26       60.69     12.39 o 
  -6   6  11      266.74      218.78     12.60 o 
  -5   6  11      703.27      684.23     20.50 o 
  -4   6  11      745.11      723.89     18.05 o 
  -3   6  11     1532.17     1524.34     43.58 o 
  -2   6  11       39.68       38.56      4.17 o 
  -1   6  11       14.83       16.26      2.99 o 
   0   6  11     1408.70     1398.34     22.23 o 
   1   6  11      757.26      694.69     13.16 o 
   2   6  11     2253.40     2222.38     33.22 o 
   3   6  11      576.70      553.45     12.12 o 
   4   6  11       43.79       40.77      6.89 o 
   5   6  11        3.15        3.16      5.87 o 
   6   6  11       20.09       15.93      7.60 o 
  -7   7  11      175.92      203.50     16.80 o 
  -6   7  11      496.83      551.53     19.77 o 
  -5   7  11      482.59      534.56     18.66 o 
  -4   7  11      183.43      191.36      9.12 o 
  -3   7  11        8.74        0.10      3.62 o 
  -2   7  11       87.87       85.56      4.89 o 
  -1   7  11      142.77      150.02      7.97 o 
   0   7  11       90.89      101.33      4.93 o 
   1   7  11       27.87       25.66      3.34 o 
   2   7  11      227.30      222.46      7.32 o 
   3   7  11       81.47       75.95      5.58 o 
   4   7  11      133.48      112.13      9.04 o 
   5   7  11       11.42        5.56      5.98 o 
   6   7  11        0.11        4.56      6.92 o 
  -7   8  11       31.21        8.07     14.26 o 
  -6   8  11        0.08       -1.69      6.65 o 
  -5   8  11       86.45       79.39      7.35 o 
  -4   8  11      256.30      239.41     10.43 o 
  -3   8  11       45.95       47.26      5.15 o 
  -2   8  11       13.19       15.45      3.34 o 
  -1   8  11      117.96      111.57      5.47 o 
   0   8  11      341.81      322.52      8.84 o 
   1   8  11      818.88      793.56     16.67 o 
   2   8  11      326.55      336.73     11.98 o 
   3   8  11      283.42      299.00     10.34 o 
   4   8  11      158.56      150.12     11.02 o 
   5   8  11      273.32      307.92     16.56 o 
   6   8  11        5.03       13.05      8.15 o 
  -6   9  11       19.38        6.34     11.39 o 
  -5   9  11        7.87        7.15      6.66 o 
  -4   9  11       49.25       44.10      6.53 o 
  -3   9  11      220.43      242.61      9.26 o 
  -2   9  11      542.36      568.35     12.76 o 
  -1   9  11      710.13      703.64     14.29 o 
   0   9  11        4.78        7.13      4.02 o 
   1   9  11      440.31      430.49     11.78 o 
   2   9  11       47.96       42.05      4.78 o 
   3   9  11      402.54      382.05     13.56 o 
   4   9  11       12.48        8.66      5.38 o 
   5   9  11      255.75      254.05     16.09 o 
   6   9  11      271.52      297.16     17.93 o 
  -6  10  11       35.77       55.87     11.12 o 
  -5  10  11      104.16       86.56      9.30 o 
  -4  10  11      178.88      214.04     12.02 o 
  -3  10  11     1053.45      990.70     32.34 o 
  -2  10  11      115.23      137.78      8.03 o 
  -1  10  11       83.19      101.51      6.17 o 
   0  10  11      232.56      226.32      8.63 o 
   1  10  11      143.19      141.34      9.11 o 
   2  10  11       82.47       86.56      6.33 o 
   3  10  11      146.44      142.48      9.08 o 
   4  10  11      143.01      166.95     10.15 o 
   5  10  11      363.69      427.56     28.41 o 
  -5  11  11      358.24      397.33     26.94 o 
  -4  11  11      143.59      142.13     12.75 o 
  -3  11  11      105.59      108.40      9.51 o 
  -2  11  11      192.11      209.03     10.03 o 
  -1  11  11      466.45      504.72     15.43 o 
   0  11  11      375.99      382.20     13.14 o 
   1  11  11       29.21       31.95      5.44 o 
   2  11  11        3.89       12.01      4.75 o 
   3  11  11      509.58      540.29     17.40 o 
   4  11  11       68.40       67.55      8.00 o 
   5  11  11      193.97      191.85     15.19 o 
  -5  12  11       48.83       45.57     14.86 o 
  -4  12  11        0.09        7.85     10.35 o 
  -3  12  11      279.31      306.19     15.03 o 
  -2  12  11        2.01       -1.06      4.99 o 
  -1  12  11      223.88      211.29     12.27 o 
   0  12  11      474.38      507.30     18.62 o 
   1  12  11        7.21        9.77      4.82 o 
   2  12  11      690.27      711.33     20.00 o 
   3  12  11      516.82      589.03     22.06 o 
   4  12  11      173.01      173.73     21.37 o 
   5  12  11      435.65      495.79     43.49 o 
  -4  13  11        1.57        8.72      8.12 o 
  -3  13  11       18.38       30.80      7.62 o 
  -2  13  11       53.18       61.77      8.90 o 
  -1  13  11       15.41       12.77      5.04 o 
   0  13  11      485.35      474.82     16.11 o 
   1  13  11        1.63        9.34      6.96 o 
   2  13  11       12.16       16.09      6.05 o 
   3  13  11       53.62       48.59      8.86 o 
   4  13  11       37.02       35.99      9.34 o 
  -4  14  11      375.22      410.26     22.87 o 
  -3  14  11       24.90       22.48      9.70 o 
  -2  14  11       58.20       35.69      7.97 o 
  -1  14  11      136.04      147.06     15.56 o 
   0  14  11      255.86      288.64     13.20 o 
   1  14  11      673.55      711.77     28.63 o 
   2  14  11      569.39      578.70     20.98 o 
   3  14  11      389.45      429.76     20.21 o 
  -3  15  11        1.88       12.47      7.41 o 
  -2  15  11       12.06        8.41      6.98 o 
  -1  15  11        4.82        2.08      5.27 o 
   0  15  11        0.85       -3.13      6.33 o 
   1  15  11        5.66        7.21      6.08 o 
   2  15  11      125.58      122.40     10.23 o 
  -2  16  11       26.55       20.79      8.11 o 
  -1  16  11        1.12       -0.80      5.39 o 
   0  16  11       75.36       77.68      8.84 o 
   1  16  11        2.61        0.57      5.87 o 
  -7   0  12      604.98      710.91     42.35 o 
  -6   0  12      446.19      395.70     25.36 o 
  -5   0  12      339.47      375.73     28.28 o 
  -4   0  12      940.91      912.86     29.49 o 
  -3   0  12      140.98      140.95     14.34 o 
  -2   0  12      285.53      299.12     14.57 o 
  -1   0  12       34.50       54.43      7.37 o 
   0   0  12       26.83       18.76      5.20 o 
   1   0  12     2155.68     1998.62     71.09 o 
   2   0  12        0.24        2.86      2.96 o 
   3   0  12      123.95      136.28     11.54 o 
   4   0  12     1813.72     1702.05     50.41 o 
   5   0  12      208.56      201.42     15.86 o 
   6   0  12        1.66        0.75      9.11 o 
   7   0  12       28.27       20.20     11.57 o 
  -7   1  12       10.34       11.12      9.53 o 
  -6   1  12      160.97      139.71      9.35 o 
  -5   1  12        0.07        3.69      4.26 o 
  -4   1  12      173.56      161.33      8.28 o 
  -3   1  12      181.61      172.22      8.11 o 
  -2   1  12       45.02       47.28      9.74 o 
  -1   1  12     2084.85     2050.07     37.56 o 
   0   1  12      333.59      324.76      8.42 o 
   1   1  12     1043.52     1009.99     16.81 o 
   2   1  12      859.53      857.22     15.17 o 
   3   1  12       75.45       67.77      5.40 o 
   4   1  12       66.39       69.78      6.74 o 
   5   1  12      101.84      126.05      9.41 o 
   6   1  12     1413.62     1565.72     36.71 o 
   7   1  12       33.77       19.07      7.90 o 
  -7   2  12      463.28      510.46     36.31 o 
  -6   2  12       31.04       33.47     10.17 o 
  -5   2  12      345.49      326.17     12.41 o 
  -4   2  12     1686.18     1615.00     31.84 o 
  -3   2  12        0.02       -0.02      4.00 o 
  -2   2  12      457.06      431.21     13.68 o 
  -1   2  12     1752.03     1792.08     33.63 o 
   0   2  12      747.77      771.10     13.40 o 
   1   2  12      293.38      273.61      7.23 o 
   2   2  12        0.98        2.24      2.22 o 
   3   2  12      191.15      187.55      6.49 o 
   4   2  12       17.49       17.35      5.00 o 
   5   2  12      102.73      126.29      9.52 o 
   6   2  12      222.06      200.72     12.43 o 
   7   2  12        5.43       -5.81      7.39 o 
  -7   3  12        3.40        7.74     10.00 o 
  -6   3  12      457.22      450.50     17.49 o 
  -5   3  12       82.14       67.68      6.70 o 
  -4   3  12     1034.59      973.94     21.98 o 
  -3   3  12      388.24      373.82     11.94 o 
  -2   3  12        7.31        7.55      5.10 o 
  -1   3  12      454.89      414.66     16.22 o 
   0   3  12       30.49       39.76      4.22 o 
   1   3  12     1137.20     1118.37     20.18 o 
   2   3  12     1475.70     1425.63     22.71 o 
   3   3  12     1129.49     1098.15     20.91 o 
   4   3  12      130.71      130.14      8.52 o 
   5   3  12      235.85      235.53     12.04 o 
   6   3  12       18.35       20.62      7.18 o 
   7   3  12        1.19       -4.73      7.21 o 
  -7   4  12      147.12      120.03     14.85 o 
  -6   4  12       20.47       15.69      6.57 o 
  -5   4  12        0.80        4.34      4.40 o 
  -4   4  12     1252.11     1233.72     26.18 o 
  -3   4  12      361.69      332.49     11.28 o 
  -2   4  12     1967.07     1887.97     35.32 o 
  -1   4  12      563.90      551.56     14.64 o 
   0   4  12      288.02      286.86      7.77 o 
   1   4  12        0.60        1.68      2.27 o 
   2   4  12      322.82      329.13      8.49 o 
   3   4  12     4445.77     4317.09     60.25 o 
   4   4  12       82.43      100.30     13.15 o 
   5   4  12     1529.77     1582.63     35.64 o 
   6   4  12      173.01      158.70     11.56 o 
   7   4  12        0.14       -4.27      7.43 o 
  -7   5  12        0.04       -9.42      9.42 o 
  -6   5  12       43.13       37.29     11.19 o 
  -5   5  12        3.22        4.89      4.71 o 
  -4   5  12      122.53      129.69     11.40 o 
  -3   5  12     3046.62     2891.15     51.13 o 
  -2   5  12      815.70      817.18     19.11 o 
  -1   5  12     2369.56     2436.58     43.83 o 
   0   5  12        6.59       10.16      2.61 o 
   1   5  12       72.65       76.52      4.38 o 
   2   5  12        2.52        4.13      2.66 o 
   3   5  12      247.35      235.40      7.72 o 
   4   5  12        0.85       -3.44      4.54 o 
   5   5  12      729.40      746.09     23.80 o 
   6   5  12        7.71        7.57      6.76 o 
  -7   6  12      110.87      107.50     14.53 o 
  -6   6  12       52.24       41.12      9.49 o 
  -5   6  12       89.19       91.04      7.53 o 
  -4   6  12       70.99       63.77      6.51 o 
  -3   6  12        2.62        4.01      3.76 o 
  -2   6  12      485.63      457.39     11.96 o 
  -1   6  12        1.60       -0.99      2.79 o 
   0   6  12      456.20      457.66     10.25 o 
   1   6  12        0.10        3.53      2.62 o 
   2   6  12     1023.81      981.45     19.58 o 
   3   6  12      424.34      405.25     12.06 o 
   4   6  12       15.77       11.72      5.40 o 
   5   6  12      589.42      549.78     18.37 o 
   6   6  12       75.62       76.60      9.36 o 
  -7   7  12      189.93      167.91     16.26 o 
  -6   7  12       48.06       72.76      9.70 o 
  -5   7  12      282.73      261.37     12.89 o 
  -4   7  12       81.79       94.40     10.30 o 
  -3   7  12        1.43       -1.17      3.79 o 
  -2   7  12      252.43      248.21      8.86 o 
  -1   7  12      829.84      868.82     16.13 o 
   0   7  12     1155.93     1063.27     18.43 o 
   1   7  12      268.60      279.98     11.27 o 
   2   7  12     2703.99     2666.54     39.53 o 
   3   7  12       34.06       36.52      4.97 o 
   4   7  12      237.32      255.31     12.01 o 
   5   7  12      110.04      108.78      9.63 o 
   6   7  12       12.63        2.93      8.19 o 
  -6   8  12       38.23       30.69      8.38 o 
  -5   8  12       77.53       90.99      7.83 o 
  -4   8  12        9.30        8.77      4.92 o 
  -3   8  12     1366.63     1348.63     28.41 o 
  -2   8  12      268.09      264.64      9.42 o 
  -1   8  12     1377.08     1325.87     27.26 o 
   0   8  12     1425.67     1484.75     24.26 o 
   1   8  12       15.20        7.50      3.28 o 
   2   8  12      186.52      198.30      7.32 o 
   3   8  12        2.74        3.80      4.29 o 
   4   8  12      254.08      308.25     15.66 o 
   5   8  12       19.04       10.11     10.25 o 
   6   8  12       16.40        8.37      8.78 o 
  -6   9  12        1.17       13.35      9.28 o 
  -5   9  12      254.97      217.41     15.63 o 
  -4   9  12       37.53       28.31      5.85 o 
  -3   9  12       53.94       55.21      6.30 o 
  -2   9  12      140.50      131.51      7.34 o 
  -1   9  12      340.11      323.77      9.45 o 
   0   9  12      328.64      328.22     10.94 o 
   1   9  12      600.75      579.78     14.20 o 
   2   9  12     1563.53     1577.88     29.02 o 
   3   9  12      159.31      172.75      9.58 o 
   4   9  12       84.40       91.38     10.61 o 
   5   9  12      172.36      162.66     13.55 o 
  -6  10  12        1.60        9.43      9.89 o 
  -5  10  12      158.43      143.32     11.20 o 
  -4  10  12       22.39       19.86      7.35 o 
  -3  10  12      112.24      109.52     11.17 o 
  -2  10  12       24.23       22.08      5.14 o 
  -1  10  12       43.01       41.81      6.21 o 
   0  10  12     1309.56     1296.98     24.85 o 
   1  10  12        0.22       -1.63      3.72 o 
   2  10  12       65.49       67.63      8.91 o 
   3  10  12      103.34      104.86      8.25 o 
   4  10  12       60.66       62.45      9.63 o 
   5  10  12        5.01        6.30      8.64 o 
  -5  11  12        8.86       16.03      8.30 o 
  -4  11  12       67.54       73.48     11.09 o 
  -3  11  12        2.95       -2.68      5.43 o 
  -2  11  12      253.34      232.10     13.04 o 
  -1  11  12       13.21       12.78      4.37 o 
   0  11  12      166.40      173.72      9.82 o 
   1  11  12      187.23      194.63      9.92 o 
   2  11  12       55.22       57.77      6.80 o 
   3  11  12       76.62       81.77      8.72 o 
   4  11  12       10.87        2.81      7.69 o 
   5  11  12       54.67       67.58     11.71 o 
  -5  12  12       29.22       20.34      9.63 o 
  -4  12  12      332.68      335.17     19.63 o 
  -3  12  12        3.19        4.43      6.02 o 
  -2  12  12      225.20      247.84     13.58 o 
  -1  12  12      626.33      610.30     23.26 o 
   0  12  12       80.94       73.50      8.48 o 
   1  12  12       26.79       38.03      6.30 o 
   2  12  12       12.20        7.53      5.07 o 
   3  12  12      146.47      161.88     16.04 o 
   4  12  12        2.27        4.32     10.11 o 
  -4  13  12       74.76       85.26     20.21 o 
  -3  13  12      272.82      264.66     18.38 o 
  -2  13  12        1.13       12.35      6.31 o 
  -1  13  12        0.01       11.76      6.19 o 
   0  13  12      204.50      206.89     11.04 o 
   1  13  12      473.64      503.28     16.99 o 
   2  13  12      339.14      352.10     14.53 o 
   3  13  12      335.77      322.64     20.37 o 
   4  13  12       69.31       38.07     12.77 o 
  -3  14  12       17.24        9.49      8.03 o 
  -2  14  12       80.36       77.04     15.73 o 
  -1  14  12      503.43      524.49     20.76 o 
   0  14  12      238.89      235.74     12.18 o 
   1  14  12      376.88      398.02     15.70 o 
   2  14  12      239.36      258.23     13.93 o 
   3  14  12        0.68        3.26      7.42 o 
  -2  15  12        9.94       -2.47      7.29 o 
  -1  15  12       24.78       17.15      7.44 o 
   0  15  12       16.50       19.26      6.31 o 
   1  15  12       28.76       31.98      9.83 o 
   2  15  12       20.62       18.45      7.04 o 
   0  16  12       32.60       34.40      8.94 o 
  -7   1  13      109.38      115.38     15.25 o 
  -6   1  13        1.75        3.68      4.95 o 
  -5   1  13       17.65        5.64      4.65 o 
  -4   1  13       51.38       48.21      5.86 o 
  -3   1  13      803.55      820.29     21.60 o 
  -2   1  13       58.28       58.77      5.61 o 
  -1   1  13        0.20        2.29      3.01 o 
   0   1  13      183.65      180.58     10.44 o 
   1   1  13      301.26      292.17      9.07 o 
   2   1  13      867.03      833.15     15.16 o 
   3   1  13       50.46       48.84      4.88 o 
   4   1  13      114.51      112.28      8.05 o 
   5   1  13      125.77      108.64      9.23 o 
   6   1  13        7.00        7.29      6.60 o 
   7   1  13       16.68       18.81     11.37 o 
  -7   2  13      145.66      173.67     17.00 o 
  -6   2  13       15.75       14.96      5.67 o 
  -5   2  13      140.62      133.46      8.33 o 
  -4   2  13      248.86      259.02     10.61 o 
  -3   2  13      143.64      145.10     11.81 o 
  -2   2  13      387.93      397.10     12.50 o 
  -1   2  13      819.84      855.32     19.76 o 
   0   2  13      741.45      712.67     17.00 o 
   1   2  13      785.18      764.09     13.97 o 
   2   2  13       25.72       18.55      3.03 o 
   3   2  13      120.39      133.71      7.37 o 
   4   2  13      284.33      256.65     11.34 o 
   5   2  13      207.83      201.51     11.45 o 
   6   2  13      339.35      330.65     19.23 o 
  -7   3  13      200.62      266.30     20.33 o 
  -6   3  13       55.20       64.76      8.87 o 
  -5   3  13       15.17       15.33      5.33 o 
  -4   3  13       29.69       15.50      5.46 o 
  -3   3  13       82.68       78.57      7.61 o 
  -2   3  13       47.09       53.62      5.54 o 
  -1   3  13       30.59       32.82      5.53 o 
   0   3  13       34.67       31.67      6.41 o 
   1   3  13      563.42      590.31     11.82 o 
   2   3  13      882.79      839.65     15.45 o 
   3   3  13       95.80       88.27      5.51 o 
   4   3  13      364.11      347.01     14.94 o 
   5   3  13       50.83       51.54      7.79 o 
   6   3  13       10.64       13.67      7.24 o 
  -7   4  13      154.84      180.30     21.74 o 
  -6   4  13       23.88       23.44      7.24 o 
  -5   4  13      249.35      245.87     11.00 o 
  -4   4  13      232.48      225.27     13.58 o 
  -3   4  13      305.47      295.59     11.09 o 
  -2   4  13       42.96       49.81      5.60 o 
  -1   4  13      260.31      271.42     10.20 o 
   0   4  13        7.61       10.73      3.04 o 
   1   4  13       51.34       52.31      4.00 o 
   2   4  13      426.91      405.42      9.83 o 
   3   4  13      202.53      206.70     12.11 o 
   4   4  13      214.75      224.43     10.95 o 
   5   4  13      785.03      817.30     23.26 o 
   6   4  13       89.64       83.99      9.84 o 
  -7   5  13        0.22       13.65     11.84 o 
  -6   5  13        0.33        0.04      6.80 o 
  -5   5  13      159.91      157.53      9.23 o 
  -4   5  13      567.65      566.21     16.18 o 
  -3   5  13      403.54      415.12     14.56 o 
  -2   5  13     1587.20     1530.45     37.36 o 
  -1   5  13       47.25       59.65      5.87 o 
   0   5  13      462.76      476.44     13.54 o 
   1   5  13       26.93       26.39      3.41 o 
   2   5  13      328.09      328.82     14.29 o 
   3   5  13        2.38       -1.32      3.17 o 
   4   5  13       37.39       27.49      6.63 o 
   5   5  13      262.13      272.95     13.45 o 
   6   5  13        7.01       -4.74      6.61 o 
  -7   6  13      243.20      245.22     19.08 o 
  -6   6  13      678.00      696.15     23.24 o 
  -5   6  13      753.79      775.81     20.31 o 
  -4   6  13     1246.53     1168.14     25.90 o 
  -3   6  13       66.41       77.00      6.72 o 
  -2   6  13      269.62      279.75     10.92 o 
  -1   6  13      323.34      306.05     11.24 o 
   0   6  13      721.48      670.71     14.79 o 
   1   6  13      245.50      244.29      9.43 o 
   2   6  13      433.33      409.41     10.29 o 
   3   6  13      450.49      464.60     12.85 o 
   4   6  13        0.17       -0.51      4.99 o 
   5   6  13       77.39       79.33      8.99 o 
   6   6  13       69.12       81.36     10.14 o 
  -6   7  13       20.39       19.04      8.04 o 
  -5   7  13      148.23      142.66      9.05 o 
  -4   7  13       66.72       62.47      9.33 o 
  -3   7  13      168.02      158.58      8.93 o 
  -2   7  13      146.52      163.18     10.12 o 
  -1   7  13       33.48       28.12      5.02 o 
   0   7  13      388.16      369.06     10.66 o 
   1   7  13      129.45      157.41      7.66 o 
   2   7  13     1139.61     1108.68     19.82 o 
   3   7  13      157.73      142.46      7.65 o 
   4   7  13      452.25      446.29     17.48 o 
   5   7  13       42.97       39.55      7.82 o 
   6   7  13        0.07        5.47      8.67 o 
  -6   8  13       48.39       65.06      9.92 o 
  -5   8  13        1.29       -3.32      5.27 o 
  -4   8  13      405.25      428.94     14.59 o 
  -3   8  13        5.71        4.90      8.05 o 
  -2   8  13       30.27       36.17      5.82 o 
  -1   8  13      158.05      166.35      7.72 o 
   0   8  13        8.80        5.89      3.94 o 
   1   8  13       71.91       72.62      5.14 o 
   2   8  13       74.11       85.19      5.61 o 
   3   8  13        2.38       -2.66      3.88 o 
   4   8  13       19.10       23.33      7.78 o 
   5   8  13        0.02        6.69      7.64 o 
  -6   9  13        0.23        9.22     13.08 o 
  -5   9  13        7.93        4.38      6.27 o 
  -4   9  13      351.02      370.06     17.80 o 
  -3   9  13      704.13      682.77     18.84 o 
  -2   9  13      567.46      614.76     17.32 o 
  -1   9  13     2100.64     2074.02     44.76 o 
   0   9  13      813.09      824.95     23.50 o 
   1   9  13      345.62      343.22     10.92 o 
   2   9  13      809.04      857.88     19.03 o 
   3   9  13       61.39       65.45      7.20 o 
   4   9  13       11.72       14.37      7.86 o 
   5   9  13       71.75       71.98     10.60 o 
  -5  10  13       97.15       84.54     11.55 o 
  -4  10  13       19.47        4.58      6.82 o 
  -3  10  13        0.51        0.34     10.75 o 
  -2  10  13       42.51       45.65      7.67 o 
  -1  10  13     1071.66     1091.53     24.88 o 
   0  10  13      316.56      298.03     14.21 o 
   1  10  13      440.27      470.76     15.70 o 
   2  10  13      499.20      486.88     13.81 o 
   3  10  13        6.23        1.54      5.03 o 
   4  10  13        7.54       -3.33      7.61 o 
   5  10  13       16.60       15.05      9.17 o 
  -5  11  13       31.35       18.06      8.92 o 
  -4  11  13      185.88      189.86     34.70 o 
  -3  11  13      729.47      796.28     66.25 o 
  -2  11  13      863.50      825.35     30.43 o 
  -1  11  13     1162.54     1219.00     32.34 o 
   0  11  13      291.92      293.95     16.80 o 
   1  11  13      673.55      693.96     19.26 o 
   2  11  13      151.45      143.37      9.35 o 
   3  11  13       95.00       94.41      8.71 o 
   4  11  13       69.67       81.60     11.34 o 
  -4  12  13       40.58       46.22      9.85 o 
  -3  12  13       47.03       36.26      8.67 o 
  -2  12  13       27.26       32.57      8.38 o 
  -1  12  13      291.39      292.37     14.84 o 
   0  12  13        1.73        5.07      5.61 o 
   1  12  13       62.44       56.20      7.11 o 
   2  12  13        0.41       -1.30      4.96 o 
   3  12  13       38.92       50.35      9.02 o 
   4  12  13        6.34       12.15     10.75 o 
  -4  13  13        2.30        5.60      8.13 o 
  -3  13  13        3.64       -0.02      6.91 o 
  -2  13  13       10.60       -4.67     12.21 o 
  -1  13  13       52.37       61.80     19.51 o 
   0  13  13       91.75       84.28     12.29 o 
   1  13  13       71.99       69.28      7.85 o 
   2  13  13      405.32      460.74     20.50 o 
   3  13  13      162.97      167.25     13.26 o 
  -3  14  13       83.80       97.18     13.31 o 
  -2  14  13       36.99       44.73     10.08 o 
  -1  14  13       10.04       -3.91      7.12 o 
   0  14  13       52.75       56.76      9.25 o 
   1  14  13        8.08        3.86      6.79 o 
   2  14  13       89.32       93.87      9.40 o 
  -2  15  13       51.81       48.73     10.65 o 
  -1  15  13       31.49       34.50     10.16 o 
   0  15  13      164.29      164.41     14.86 o 
   1  15  13        0.49        2.28      7.23 o 
  -7   0  14      135.04      163.40     24.27 o 
  -6   0  14      181.99      145.95     21.64 o 
  -5   0  14      787.71      846.22     29.95 o 
  -4   0  14      292.64      305.23     16.59 o 
  -3   0  14     1555.95     1500.33     43.03 o 
  -2   0  14     1007.57      958.49     46.43 o 
  -1   0  14       57.30       61.88     12.53 o 
   0   0  14       10.53       16.86      5.60 o 
   1   0  14      621.64      596.78     28.06 o 
   2   0  14     6247.02     5894.61    169.67 o 
   3   0  14      907.45      848.28     22.80 o 
   4   0  14      406.82      424.50     25.53 o 
   5   0  14       22.17        9.11      8.59 o 
   6   0  14      161.45      175.12     17.10 o 
  -7   1  14      548.80      603.67     29.28 o 
  -6   1  14      162.21      155.53      9.60 o 
  -5   1  14      692.63      684.48     18.62 o 
  -4   1  14     1994.18     1903.06     37.10 o 
  -3   1  14      301.04      310.79     11.49 o 
  -2   1  14      312.89      312.61     15.19 o 
  -1   1  14      612.32      617.58     16.41 o 
   0   1  14     1841.35     1755.19     33.44 o 
   1   1  14      598.55      571.71     15.05 o 
   2   1  14     1364.91     1292.55     23.48 o 
   3   1  14      574.37      557.69     12.29 o 
   4   1  14        0.60       -3.06      4.55 o 
   5   1  14      517.53      521.74     17.91 o 
   6   1  14        0.01        5.91      7.07 o 
  -7   2  14      127.08      131.54     20.33 o 
  -6   2  14       44.89       30.00      7.21 o 
  -5   2  14        6.70        9.01      5.02 o 
  -4   2  14       88.67       82.65      7.19 o 
  -3   2  14      345.33      338.03     12.06 o 
  -2   2  14      485.83      493.35     14.58 o 
  -1   2  14      788.23      841.37     27.57 o 
   0   2  14      388.44      368.04     14.37 o 
   1   2  14      138.86      144.33      7.61 o 
   2   2  14      152.39      148.87      5.95 o 
   3   2  14        1.06       -2.31      2.81 o 
   4   2  14       68.93       60.05      7.10 o 
   5   2  14        1.02       -5.43      7.28 o 
   6   2  14      466.03      486.18     18.71 o 
  -7   3  14      133.91      187.46     17.95 o 
  -6   3  14       15.27        7.63      6.24 o 
  -5   3  14      110.76       90.46      7.70 o 
  -4   3  14       84.74       80.96      8.23 o 
  -3   3  14      400.28      410.86     13.44 o 
  -2   3  14      260.86      284.44     19.51 o 
  -1   3  14      172.20      172.70      9.12 o 
   0   3  14       16.52       19.54      4.18 o 
   1   3  14     1154.91     1097.70     23.46 o 
   2   3  14     1332.29     1302.36     21.77 o 
   3   3  14      389.35      371.89     11.23 o 
   4   3  14      195.24      227.54     17.67 o 
   5   3  14     1285.48     1322.51     31.81 o 
   6   3  14      222.76      210.75     25.46 o 
  -7   4  14       79.12      100.74     15.30 o 
  -6   4  14      123.27       99.39      8.55 o 
  -5   4  14       25.23       32.02      6.12 o 
  -4   4  14     1687.79     1643.16     33.49 o 
  -3   4  14      674.91      657.64     17.59 o 
  -2   4  14     2121.90     2027.55     38.79 o 
  -1   4  14     1408.58     1379.24     34.52 o 
   0   4  14        0.45        3.51      3.56 o 
   1   4  14        0.08        6.45      3.21 o 
   2   4  14       21.27       21.74      4.25 o 
   3   4  14     1456.67     1449.43     27.61 o 
   4   4  14        6.91        8.98      5.52 o 
   5   4  14       65.40       54.55      8.34 o 
   6   4  14       32.85       20.50      7.88 o 
  -7   5  14        0.84       -8.06     11.23 o 
  -6   5  14      159.80      158.71     12.11 o 
  -5   5  14      185.18      188.80     10.27 o 
  -4   5  14        0.62        5.04      4.32 o 
  -3   5  14      636.89      601.64     16.87 o 
  -2   5  14      238.05      235.23     10.32 o 
  -1   5  14      149.38      168.24     10.48 o 
   0   5  14      102.42       75.90      6.20 o 
   1   5  14      232.66      259.65      9.36 o 
   2   5  14        0.08        6.10      3.13 o 
   3   5  14      113.56      107.84      6.66 o 
   4   5  14       44.69       44.45      6.90 o 
   5   5  14      677.29      744.84     22.54 o 
   6   5  14       11.28        7.24      7.63 o 
  -6   6  14        2.52        7.96      7.47 o 
  -5   6  14       15.95       13.89      5.65 o 
  -4   6  14      410.39      421.51     14.48 o 
  -3   6  14      369.59      374.86     13.38 o 
  -2   6  14      759.26      752.62     20.12 o 
  -1   6  14     2616.79     2643.95     63.16 o 
   0   6  14      280.47      316.96     14.25 o 
   1   6  14     1006.02      992.17     19.80 o 
   2   6  14      820.03      826.33     18.89 o 
   3   6  14        0.00        4.26      4.02 o 
   4   6  14      113.92      122.32      9.19 o 
   5   6  14      103.24       84.70      9.22 o 
   6   6  14       46.32       32.65      8.69 o 
  -6   7  14      148.53      153.94     12.51 o 
  -5   7  14       79.11       82.72      7.85 o 
  -4   7  14        2.16        0.92      4.85 o 
  -3   7  14     1099.12     1057.24     24.66 o 
  -2   7  14       47.94       56.43      6.60 o 
  -1   7  14      214.49      228.73     12.61 o 
   0   7  14     2024.64     1903.61     55.58 o 
   1   7  14       51.20       35.30      4.72 o 
   2   7  14      101.61       94.68      5.70 o 
   3   7  14        1.42        2.28      4.24 o 
   4   7  14      375.08      390.01     15.31 o 
   5   7  14       61.70       67.79      9.03 o 
  -6   8  14       78.74       98.98     11.09 o 
  -5   8  14      144.42      143.12     10.42 o 
  -4   8  14       48.48       61.03      7.31 o 
  -3   8  14        4.05        8.98      4.90 o 
  -2   8  14      191.88      198.12     10.06 o 
  -1   8  14      565.38      557.20     16.15 o 
   0   8  14      466.14      474.73     16.27 o 
   1   8  14      955.17      974.48     21.46 o 
   2   8  14     2432.89     2512.86     38.58 o 
   3   8  14      430.32      428.56     14.41 o 
   4   8  14      940.14      996.05     30.59 o 
   5   8  14       75.61       68.75     10.58 o 
  -5   9  14       42.98       23.69      7.38 o 
  -4   9  14      337.07      331.23     13.57 o 
  -3   9  14      116.39      133.02      9.16 o 
  -2   9  14        0.00       -1.77      4.34 o 
  -1   9  14      552.57      508.46     15.58 o 
   0   9  14      709.20      731.65     21.92 o 
   1   9  14      154.79      152.30      8.68 o 
   2   9  14      146.34      154.45      8.14 o 
   3   9  14        4.42        2.17      4.92 o 
   4   9  14      348.13      371.15     29.15 o 
   5   9  14       28.74       42.14      9.76 o 
  -5  10  14        8.79       21.08      8.54 o 
  -4  10  14       26.86       23.60      7.72 o 
  -3  10  14        7.74        7.68      6.14 o 
  -2  10  14       43.44       45.33      7.22 o 
  -1  10  14        0.04        2.22      4.65 o 
   0  10  14       22.07       25.02      6.14 o 
   1  10  14        5.69        2.27      4.73 o 
   2  10  14      163.82      144.74      8.12 o 
   3  10  14        0.43       -0.47      5.19 o 
   4  10  14      122.38      123.58     12.32 o 
  -5  11  14        0.20       -4.53      7.78 o 
  -4  11  14       30.12       35.65      9.27 o 
  -3  11  14       17.66        5.70      6.72 o 
  -2  11  14      273.86      294.69     17.49 o 
  -1  11  14       96.11      102.59     11.32 o 
   0  11  14       22.71       29.09     11.49 o 
   1  11  14      258.15      262.22     29.89 o 
   2  11  14       66.33       69.19     13.20 o 
   3  11  14       12.59       18.31      6.32 o 
   4  11  14        1.03       -2.74      8.10 o 
  -4  12  14      195.56      211.51     31.50 o 
  -3  12  14       96.53      101.78     18.55 o 
  -2  12  14        0.75        3.72      6.53 o 
  -1  12  14       87.88       89.39     11.34 o 
   0  12  14      243.34      236.18     37.67 o 
   1  12  14      422.41      473.98     29.32 o 
   2  12  14      176.05      158.66     11.90 o 
   3  12  14      588.79      613.40     23.23 o 
  -3  13  14        8.47       11.65      7.73 o 
  -2  13  14       81.70       90.13     11.98 o 
  -1  13  14      214.47      221.50     24.59 o 
   0  13  14      233.14      236.61     16.72 o 
   1  13  14      353.50      313.59     19.05 o 
   2  13  14       37.64       25.94      8.35 o 
   3  13  14        2.40        4.34      7.70 o 
  -2  14  14       20.80       17.93      8.60 o 
  -1  14  14       43.37       25.60      9.06 o 
   0  14  14      107.52      102.05     14.17 o 
   1  14  14       90.69       78.16     14.27 o 
   2  14  14       98.78       76.13     13.40 o 
   0  15  14       20.27       16.46      9.43 o 
  -7   1  15       80.04       72.31     14.82 o 
  -6   1  15      117.56      106.59     22.36 o 
  -5   1  15       59.82       54.69      7.91 o 
  -4   1  15      157.74      163.69      9.31 o 
  -3   1  15       48.34       43.78      6.00 o 
  -2   1  15      566.58      569.43     25.20 o 
  -1   1  15        7.54        6.28      5.68 o 
   0   1  15      150.77      164.12      8.38 o 
   1   1  15       49.70       55.56      7.30 o 
   2   1  15      324.86      324.50     13.78 o 
   3   1  15       10.83       17.88      4.07 o 
   4   1  15        2.12        2.36      4.86 o 
   5   1  15      107.00      111.54     13.07 o 
   6   1  15        9.83        6.18      7.12 o 
  -7   2  15      192.17      238.58     20.13 o 
  -6   2  15      373.27      381.54     14.63 o 
  -5   2  15      221.87      216.97     10.86 o 
  -4   2  15       22.74       19.35      7.17 o 
  -3   2  15      204.78      202.73      9.83 o 
  -2   2  15      240.03      255.19     11.47 o 
  -1   2  15      505.50      542.31     20.34 o 
   0   2  15        0.43        1.62      3.57 o 
   1   2  15      159.77      145.99      7.92 o 
   2   2  15      266.86      254.59     18.07 o 
   3   2  15        3.94       -3.33      3.33 o 
   4   2  15       33.49       35.06      6.32 o 
   5   2  15      120.13      141.58     11.46 o 
   6   2  15        0.15        0.79      7.17 o 
  -7   3  15        4.30       -5.40     20.21 o 
  -6   3  15        4.92        6.66      5.94 o 
  -5   3  15       48.74       47.27      6.77 o 
  -4   3  15       52.62       50.99      6.65 o 
  -3   3  15      575.80      565.37     16.43 o 
  -2   3  15        3.46        2.19      3.91 o 
  -1   3  15      384.51      398.16     13.33 o 
   0   3  15      237.54      236.01      9.89 o 
   1   3  15       89.62       97.87     12.50 o 
   2   3  15      387.39      408.25     12.87 o 
   3   3  15      374.02      392.80     11.85 o 
   4   3  15      260.43      288.55     12.87 o 
   5   3  15      166.56      189.35     12.95 o 
   6   3  15      107.02       93.89     10.57 o 
  -6   4  15       18.98       16.84      6.03 o 
  -5   4  15       65.35       56.89      7.17 o 
  -4   4  15       86.92       82.08      7.67 o 
  -3   4  15        2.07        3.56      4.37 o 
  -2   4  15        0.27        4.02      3.95 o 
  -1   4  15       64.13       68.89      7.23 o 
   0   4  15        1.30        3.55      3.90 o 
   1   4  15       71.17       76.89      7.49 o 
   2   4  15       40.89       33.95      5.26 o 
   3   4  15        0.08       -3.60      3.60 o 
   4   4  15      432.00      404.18     15.22 o 
   5   4  15       81.19       92.49      9.36 o 
   6   4  15       17.52        9.37      7.82 o 
  -6   5  15       62.40       64.32      9.73 o 
  -5   5  15      104.61       95.02      8.48 o 
  -4   5  15      414.29      410.15     14.50 o 
  -3   5  15       15.21       11.02      6.88 o 
  -2   5  15       20.81       18.06      5.30 o 
  -1   5  15       19.75       20.48      5.29 o 
   0   5  15      736.64      749.34     18.73 o 
   1   5  15      478.29      483.14     14.26 o 
   2   5  15      235.38      241.46      8.87 o 
   3   5  15     1011.13      977.59     20.84 o 
   4   5  15      445.92      426.68     17.66 o 
   5   5  15      146.29      164.79     11.56 o 
   6   5  15      137.25      122.76     11.74 o 
  -6   6  15       60.15       29.38      8.84 o 
  -5   6  15        6.46        5.25      5.75 o 
  -4   6  15        2.02        1.09      5.23 o 
  -3   6  15       11.86        9.17      4.75 o 
  -2   6  15      167.07      158.47     11.26 o 
  -1   6  15        0.15       -1.60      3.91 o 
   0   6  15        0.20        2.74      3.82 o 
   1   6  15        1.79        0.23      3.77 o 
   2   6  15      186.26      180.27      8.05 o 
   3   6  15      145.90      134.27     13.86 o 
   4   6  15       97.28      102.49      8.88 o 
   5   6  15       43.06       21.28      8.21 o 
  -6   7  15       26.12       19.13      8.69 o 
  -5   7  15      240.33      247.92     12.28 o 
  -4   7  15      300.67      324.65     13.13 o 
  -3   7  15      243.93      237.59     11.31 o 
  -2   7  15       23.46       20.65      5.31 o 
  -1   7  15        1.07       -3.94      3.94 o 
   0   7  15        0.53       -0.94      4.81 o 
   1   7  15       96.30       75.10      8.78 o 
   2   7  15      106.04       89.48      6.58 o 
   3   7  15       48.12       43.83      7.08 o 
   4   7  15        0.86        1.54      5.86 o 
   5   7  15      148.35      121.62     10.73 o 
  -6   8  15        6.29        8.43      8.24 o 
  -5   8  15        5.39       11.14      6.06 o 
  -4   8  15        3.10       -0.47      4.94 o 
  -3   8  15      324.74      326.92     13.24 o 
  -2   8  15        0.01        3.81      4.60 o 
  -1   8  15      872.13      904.97     24.36 o 
   0   8  15      239.37      275.02     11.21 o 
   1   8  15      440.67      434.82     14.06 o 
   2   8  15      330.72      348.48     11.59 o 
   3   8  15      145.95      162.78      9.82 o 
   4   8  15       10.90       25.91      9.82 o 
   5   8  15        7.86        3.61      8.20 o 
  -5   9  15        3.66        6.23      6.97 o 
  -4   9  15        9.02        2.94      5.76 o 
  -3   9  15        2.10        1.88      4.92 o 
  -2   9  15      150.51      140.32     13.75 o 
  -1   9  15       23.39       26.22      6.18 o 
   0   9  15       39.11       47.92      7.13 o 
   1   9  15      478.89      481.02     17.94 o 
   2   9  15       38.76       38.44      6.27 o 
   3   9  15       23.02       12.37     10.23 o 
   4   9  15      229.45      212.76     14.49 o 
  -5  10  15       34.69       27.67      9.46 o 
  -4  10  15      244.38      239.84     16.82 o 
  -3  10  15      206.97      208.82     15.59 o 
  -2  10  15      714.98      722.04     28.14 o 
  -1  10  15      664.61      722.29     25.37 o 
   0  10  15      662.95      656.83     36.88 o 
   1  10  15      243.52      253.53     14.97 o 
   2  10  15      281.68      290.67     14.75 o 
   3  10  15        0.01       -1.57      6.51 o 
   4  10  15        4.37        2.87      8.28 o 
  -4  11  15       30.36       18.88      8.36 o 
  -3  11  15       31.45       39.10      9.09 o 
  -2  11  15      253.00      218.69     30.26 o 
  -1  11  15      228.56      251.33     24.44 o 
   0  11  15      151.00      149.09     18.99 o 
   1  11  15      577.46      605.68     25.36 o 
   2  11  15        3.46        0.72      6.27 o 
   3  11  15      126.07      143.14     12.41 o 
   4  11  15       17.07       15.86      9.39 o 
  -4  12  15      230.36      239.26     54.04 o 
  -3  12  15      115.53      108.39     12.95 o 
  -2  12  15       93.38      109.71     12.89 o 
  -1  12  15      188.15      177.96     15.38 o 
   0  12  15       74.90       55.33      9.70 o 
   1  12  15       10.77       11.94      7.62 o 
   2  12  15      101.89       86.46     13.08 o 
   3  12  15       33.64       27.15     10.89 o 
  -3  13  15       64.79       73.56     18.60 o 
  -2  13  15      417.49      402.16     36.08 o 
  -1  13  15      171.53      145.05     19.02 o 
   0  13  15        9.18        2.41      7.20 o 
   1  13  15       24.28       20.28      9.01 o 
   2  13  15        0.03      -10.30     10.30 o 
  -2  14  15       52.22       50.99     11.52 o 
  -1  14  15      112.17       74.21     12.25 o 
   0  14  15       52.54       37.43      9.89 o 
   1  14  15       33.84       19.66     15.78 o 
  -6   0  16       22.31       11.63      8.59 o 
  -5   0  16     1637.32     1593.54     48.12 o 
  -4   0  16        0.86        4.71      8.12 o 
  -3   0  16      489.00      421.42     20.37 o 
  -2   0  16       27.95       29.26      7.56 o 
  -1   0  16      923.71      894.55     30.49 o 
   0   0  16     6565.50     6279.49    146.19 o 
   1   0  16     1033.28     1002.87     32.32 o 
   2   0  16     7192.79     6675.72    305.63 o 
   3   0  16     1851.02     1659.80     71.47 o 
   4   0  16      891.45      883.39     33.78 o 
   5   0  16      238.58      216.50     41.06 o 
   6   0  16       11.04        0.44     10.54 o 
  -6   1  16      103.52      112.42      9.45 o 
  -5   1  16       34.56       31.54      8.78 o 
  -4   1  16        0.13       -0.56      4.50 o 
  -3   1  16      177.82      167.51     10.82 o 
  -2   1  16      258.34      250.03     11.07 o 
  -1   1  16      239.59      241.55     10.60 o 
   0   1  16      900.08      902.79     24.02 o 
   1   1  16      304.51      327.06     14.00 o 
   2   1  16        0.84       -4.73      4.73 o 
   3   1  16       40.50       27.96      9.44 o 
   4   1  16      866.91      900.63     27.56 o 
   5   1  16       16.91       10.14      6.64 o 
   6   1  16        0.11       -3.46      7.45 o 
  -6   2  16        0.21        3.55      5.97 o 
  -5   2  16       15.91       14.91      6.72 o 
  -4   2  16      230.43      202.53     10.54 o 
  -3   2  16      614.56      643.38     19.61 o 
  -2   2  16      218.73      221.55     10.66 o 
  -1   2  16     1374.14     1333.49     45.52 o 
   0   2  16       86.06       82.82      6.89 o 
   1   2  16     1213.95     1193.91     26.07 o 
   2   2  16      784.07      748.76     26.63 o 
   3   2  16      742.26      711.43     21.99 o 
   4   2  16      112.97      121.91      9.31 o 
   5   2  16      959.18      976.55     30.52 o 
   6   2  16        2.38        7.02      7.74 o 
  -6   3  16       42.33       38.64      7.40 o 
  -5   3  16       13.22       17.76      6.06 o 
  -4   3  16     1157.90     1128.07     26.43 o 
  -3   3  16       54.50       55.68      6.98 o 
  -2   3  16      669.63      660.16     18.52 o 
  -1   3  16     2513.72     2568.75     65.23 o 
   0   3  16       55.47       64.04      6.35 o 
   1   3  16        9.93        3.21      4.28 o 
   2   3  16      248.04      256.12     10.46 o 
   3   3  16      823.53      804.49     36.05 o 
   4   3  16       40.41       43.62      6.91 o 
   5   3  16      230.94      220.31     18.62 o 
  -6   4  16      355.28      361.20     16.99 o 
  -5   4  16        3.73        3.97      5.58 o 
  -4   4  16      331.15      328.85     14.26 o 
  -3   4  16      977.49      960.06     31.47 o 
  -2   4  16        1.82        7.47      6.10 o 
  -1   4  16       31.99       21.48      5.43 o 
   0   4  16        7.58        2.12      4.30 o 
   1   4  16     2363.38     2250.20     42.37 o 
   2   4  16       78.52       74.11      6.61 o 
   3   4  16      322.87      331.72     14.86 o 
   4   4  16        2.14        4.21      6.61 o 
   5   4  16      286.91      298.61     14.52 o 
  -6   5  16        1.93       -1.25      7.36 o 
  -5   5  16      132.74      138.86      9.90 o 
  -4   5  16     1038.34     1032.36     25.33 o 
  -3   5  16      490.22      456.98     15.45 o 
  -2   5  16     1292.54     1300.14     28.99 o 
  -1   5  16     2341.97     2413.27     79.33 o 
   0   5  16      535.21      502.96     15.28 o 
   1   5  16      514.67      502.06     15.09 o 
   2   5  16        0.15        0.49      4.15 o 
   3   5  16      393.95      384.53     16.21 o 
   4   5  16       70.28       68.75      9.54 o 
   5   5  16      258.38      259.71     18.35 o 
  -6   6  16        1.66        7.79      8.21 o 
  -5   6  16       26.84       27.59      6.85 o 
  -4   6  16       60.97       36.16      9.31 o 
  -3   6  16       21.56       15.62      5.65 o 
  -2   6  16       92.32      108.97     13.67 o 
  -1   6  16      169.93      165.52      9.39 o 
   0   6  16       96.71      101.23      7.44 o 
   1   6  16      231.57      230.53     10.27 o 
   2   6  16       11.51       10.03      4.72 o 
   3   6  16      203.96      212.78     12.59 o 
   4   6  16       38.73       42.93      8.90 o 
   5   6  16       28.45       30.93      8.46 o 
  -5   7  16       85.03       67.07      8.15 o 
  -4   7  16      167.54      178.64     10.73 o 
  -3   7  16        1.90       -3.74      4.68 o 
  -2   7  16        9.72        5.61      5.37 o 
  -1   7  16      173.73      195.52     10.09 o 
   0   7  16       98.15      127.79     10.12 o 
   1   7  16      238.60      268.00     11.10 o 
   2   7  16      270.30      294.12     11.79 o 
   3   7  16        8.01       -0.85      5.50 o 
   4   7  16      215.14      216.79     16.37 o 
   5   7  16        0.67        5.88      8.39 o 
  -5   8  16      272.30      299.03     24.00 o 
  -4   8  16      425.37      444.54     16.33 o 
  -3   8  16      257.75      283.51     24.73 o 
  -2   8  16      224.90      224.85     16.90 o 
  -1   8  16       35.43       40.72      8.65 o 
   0   8  16       55.61       78.89     13.05 o 
   1   8  16      118.98      113.88      8.15 o 
   2   8  16      406.61      415.56     14.24 o 
   3   8  16        0.04       -7.08      7.08 o 
   4   8  16       46.11       76.09     12.95 o 
  -5   9  16      133.18      138.45     16.30 o 
  -4   9  16      180.97      180.36     11.39 o 
  -3   9  16       12.84       16.54      6.12 o 
  -2   9  16      169.29      167.25     10.32 o 
  -1   9  16        3.94       -4.36      5.02 o 
   0   9  16      285.21      283.88     13.86 o 
   1   9  16       10.61       11.66      7.51 o 
   2   9  16       99.46      110.15      9.63 o 
   3   9  16        8.25        5.62      7.82 o 
   4   9  16      137.76      182.87     17.74 o 
  -4  10  16       57.81       70.53     14.04 o 
  -3  10  16       14.19       10.94      6.88 o 
  -2  10  16      328.09      362.27     16.60 o 
  -1  10  16        1.02       -4.43      5.19 o 
   0  10  16        8.39       17.63      6.35 o 
   1  10  16        3.13        6.04      5.85 o 
   2  10  16        7.23        1.87      5.87 o 
   3  10  16       12.97        2.76      8.08 o 
   4  10  16       34.16       33.29     13.16 o 
  -4  11  16       79.32       88.56     12.62 o 
  -3  11  16       50.81       50.91     22.21 o 
  -2  11  16        7.33       15.23      7.27 o 
  -1  11  16      200.50      215.73     15.82 o 
   0  11  16       38.75       37.51     11.74 o 
   1  11  16        8.76        8.17      8.84 o 
   2  11  16       47.87       72.46     15.55 o 
   3  11  16      110.32       97.82     13.99 o 
  -3  12  16      271.61      256.18     18.65 o 
  -2  12  16       11.71        8.38      7.55 o 
  -1  12  16       42.61       46.17     12.36 o 
   0  12  16        0.04       -1.70      6.47 o 
   1  12  16      439.01      443.57     22.48 o 
   2  12  16       15.75       12.73     11.94 o 
  -2  13  16      188.91      176.62     29.59 o 
  -1  13  16        1.74       -6.85      6.85 o 
   0  13  16       23.69        7.71      7.85 o 
   1  13  16       25.52       31.97     10.08 o 
  -6   1  17       42.76       32.01      7.64 o 
  -5   1  17        0.43        0.67      5.27 o 
  -4   1  17      311.47      289.69     12.95 o 
  -3   1  17      331.31      314.34     12.89 o 
  -2   1  17       25.93       26.36      5.77 o 
  -1   1  17       75.24       79.08     11.37 o 
   0   1  17      129.52      126.80      8.66 o 
   1   1  17       44.38       45.20      6.04 o 
   2   1  17       92.72       89.95     16.36 o 
   3   1  17       86.13       71.20     11.94 o 
   4   1  17       55.34       56.47     12.49 o 
   5   1  17      104.16      135.20     40.12 o 
  -6   2  17        3.06       -2.71      5.99 o 
  -5   2  17      109.51      111.24     12.60 o 
  -4   2  17        3.09       -0.03      5.69 o 
  -3   2  17      655.02      677.51     19.37 o 
  -2   2  17       49.98       50.62      6.82 o 
  -1   2  17      227.74      241.10     11.05 o 
   0   2  17       86.04       86.21      7.27 o 
   1   2  17      471.76      503.99     19.13 o 
   2   2  17        0.16        5.38      4.48 o 
   3   2  17      145.64      148.59     32.96 o 
   4   2  17      112.70      113.23     25.41 o 
   5   2  17        1.67       17.88     11.89 o 
  -6   3  17        1.79       -2.22      6.21 o 
  -5   3  17      165.23      147.85     10.21 o 
  -4   3  17      121.27      128.03      9.46 o 
  -3   3  17        8.63        8.03      5.04 o 
  -2   3  17      178.28      200.58     10.67 o 
  -1   3  17      263.89      306.68     20.68 o 
   0   3  17      740.47      738.78     19.42 o 
   1   3  17       31.04       22.24      6.03 o 
   2   3  17      775.55      760.19     19.60 o 
   3   3  17      205.30      166.70     15.23 o 
   4   3  17      288.48      292.71     20.26 o 
   5   3  17       97.75      119.05     25.38 o 
  -6   4  17        8.37       -0.70      6.16 o 
  -5   4  17       30.37       24.33      6.56 o 
  -4   4  17       73.55       57.47      7.49 o 
  -3   4  17        0.36        2.00      4.44 o 
  -2   4  17      147.13      139.01      9.42 o 
  -1   4  17      139.17      132.00      8.81 o 
   0   4  17       40.88       38.47      5.98 o 
   1   4  17        5.66       -0.19      4.41 o 
   2   4  17      499.09      494.78     15.25 o 
   3   4  17        9.98        5.32      6.19 o 
   4   4  17        7.70       13.02      9.80 o 
   5   4  17       97.02      123.51     16.23 o 
  -6   5  17        4.55        9.90      6.62 o 
  -5   5  17       29.92       35.19      7.33 o 
  -4   5  17      135.19      128.75      9.73 o 
  -3   5  17      259.82      293.85     13.06 o 
  -2   5  17       23.79       38.78      7.53 o 
  -1   5  17      900.48      932.99     50.38 o 
   0   5  17      114.26      116.42      8.51 o 
   1   5  17      475.45      466.20     14.90 o 
   2   5  17      223.68      224.14     10.48 o 
   3   5  17      241.96      232.77     21.42 o 
   4   5  17       52.99       54.73     12.29 o 
   5   5  17       84.50       83.47     45.12 o 
  -5   6  17      120.85      112.24      9.72 o 
  -4   6  17        2.50       -5.08      5.08 o 
  -3   6  17       26.74       32.13      6.79 o 
  -2   6  17       76.10       79.32      8.01 o 
  -1   6  17       76.45       80.53      7.57 o 
   0   6  17       36.49       37.34      6.17 o 
   1   6  17        3.38        3.87      4.80 o 
   2   6  17      117.30      131.21     10.54 o 
   3   6  17       16.54       12.64      6.81 o 
   4   6  17        4.66        6.11     10.38 o 
   5   6  17       81.29       75.20     19.54 o 
  -5   7  17       26.74       21.89      7.30 o 
  -4   7  17       92.69       94.39      9.15 o 
  -3   7  17        2.93        8.25      5.35 o 
  -2   7  17      281.44      270.22     12.50 o 
  -1   7  17       96.04      104.90      8.36 o 
   0   7  17        9.04        8.43      4.92 o 
   1   7  17      682.58      674.89     18.61 o 
   2   7  17      131.09      138.87      8.95 o 
   3   7  17       12.00       13.35      6.73 o 
   4   7  17       86.67       76.34     13.54 o 
  -5   8  17      103.86       99.46      9.75 o 
  -4   8  17      217.20      205.78     12.08 o 
  -3   8  17       15.65       15.63      8.66 o 
  -2   8  17       14.68        4.85      5.34 o 
  -1   8  17       19.53       20.82      5.99 o 
   0   8  17       68.71       62.14      7.22 o 
   1   8  17       14.43       17.20      5.66 o 
   2   8  17       53.56       53.12      6.99 o 
   3   8  17        2.05        9.30      7.91 o 
   4   8  17       83.12      107.18     21.55 o 
  -4   9  17       28.89       19.13      7.01 o 
  -3   9  17        3.70        6.44      5.98 o 
  -2   9  17       14.60       21.01      6.35 o 
  -1   9  17       50.53       33.53      7.11 o 
   0   9  17       37.34       32.65      6.97 o 
   1   9  17        0.68       -4.68      5.11 o 
   2   9  17      107.59      118.04     10.34 o 
   3   9  17       19.93       32.86      9.71 o 
   4   9  17       18.76       36.11     17.39 o 
  -4  10  17      174.77      199.00     46.76 o 
  -3  10  17        4.84        7.00      6.98 o 
  -2  10  17      234.93      267.43     25.06 o 
  -1  10  17       45.29       55.09     12.74 o 
   0  10  17        4.31        8.26      6.08 o 
   1  10  17       15.37       14.34      6.68 o 
   2  10  17        9.61        8.87      8.44 o 
   3  10  17      124.79      144.35     15.05 o 
  -3  11  17      154.24       94.35     27.51 o 
  -2  11  17        3.02       -4.54      6.39 o 
  -1  11  17      135.94      113.63     12.66 o 
   0  11  17       27.97       15.43      7.81 o 
   1  11  17        6.34        2.86      7.77 o 
   2  11  17      109.78       77.86     16.05 o 
  -2  12  17      252.01      210.65     24.17 o 
  -1  12  17      154.53      147.51     17.73 o 
   0  12  17       48.15       37.59      9.04 o 
   1  12  17      107.83       90.17     12.38 o 
   2  12  17        8.33        1.63     11.39 o 
  -1  13  17       32.01       25.08      9.49 o 
   0  13  17       18.04        6.22      8.55 o 
  -6   0  18       18.42       21.78     10.51 o 
  -5   0  18      390.95      412.79     22.44 o 
  -4   0  18     1390.29     1427.43     45.59 o 
  -3   0  18        6.38        8.89      7.29 o 
  -2   0  18       91.98       86.40     11.89 o 
  -1   0  18      359.57      380.08     19.96 o 
   0   0  18     1093.62     1122.62     42.37 o 
   1   0  18        0.04       -5.64      5.64 o 
   2   0  18       19.64       26.35      8.12 o 
   3   0  18       62.07       70.88     17.68 o 
   4   0  18      264.16      239.82     27.74 o 
   5   0  18      181.08      168.85     26.50 o 
  -6   1  18       97.95      125.98     10.53 o 
  -5   1  18       65.00       66.62      8.30 o 
  -4   1  18        5.79        2.84      5.09 o 
  -3   1  18        0.16       -4.55      4.55 o 
  -2   1  18       26.80       29.91      6.35 o 
  -1   1  18      701.81      743.87     20.63 o 
   0   1  18      306.25      334.11     12.70 o 
   1   1  18      912.18      961.25     23.23 o 
   2   1  18     2481.72     2339.46     44.61 o 
   3   1  18      362.05      353.17     21.47 o 
   4   1  18      459.79      413.75     23.92 o 
   5   1  18      350.83      304.76     32.29 o 
  -6   2  18       33.62       32.34      9.38 o 
  -5   2  18        3.19       -0.08      5.80 o 
  -4   2  18      491.87      512.39     17.32 o 
  -3   2  18       10.37        9.44      5.00 o 
  -2   2  18      818.52      799.18     22.93 o 
  -1   2  18       52.54       55.01      6.89 o 
   0   2  18       19.87       20.61      5.06 o 
   1   2  18      536.92      553.23     16.56 o 
   2   2  18       11.53       16.22      5.34 o 
   3   2  18        6.01        7.29      9.22 o 
   4   2  18      280.01      270.53     20.38 o 
   5   2  18       48.70       62.95     14.90 o 
  -6   3  18        1.25       -5.29      6.49 o 
  -5   3  18        6.10        0.01      5.86 o 
  -4   3  18      618.61      612.08     25.70 o 
  -3   3  18      420.19      439.83     15.95 o 
  -2   3  18      346.14      344.83     13.87 o 
  -1   3  18      809.35      842.06     29.08 o 
   0   3  18      240.97      240.02     11.02 o 
   1   3  18        0.99        1.47      4.49 o 
   2   3  18      147.84      144.81      9.65 o 
   3   3  18      175.65      183.41     21.64 o 
   4   3  18       48.71       45.74     20.78 o 
   5   3  18        1.77       13.48     12.44 o 
  -5   4  18        0.09       -4.60      5.66 o 
  -4   4  18       37.57       39.49      8.26 o 
  -3   4  18       36.17       22.05      6.65 o 
  -2   4  18      539.38      597.35     23.68 o 
  -1   4  18     1161.04     1171.49     38.93 o 
   0   4  18      260.14      250.41     19.09 o 
   1   4  18     1142.40     1200.07     35.25 o 
   2   4  18       43.94       38.49      6.47 o 
   3   4  18      111.59       82.57     16.22 o 
   4   4  18       33.46       47.30     19.94 o 
   5   4  18      337.68      336.76     34.57 o 
  -5   5  18        0.83        0.98      6.14 o 
  -4   5  18        7.38       10.74      7.92 o 
  -3   5  18      484.72      488.57     22.01 o 
  -2   5  18        6.35       13.91      5.56 o 
  -1   5  18      632.84      596.99     32.33 o 
   0   5  18       61.99       56.21      8.16 o 
   1   5  18        5.26        5.78      4.94 o 
   2   5  18       31.70       30.47      6.15 o 
   3   5  18      123.45      122.93     18.92 o 
   4   5  18       44.35       32.34     12.37 o 
  -5   6  18        1.26       -5.93      5.93 o 
  -4   6  18      171.60      174.70     11.39 o 
  -3   6  18       35.66       46.39      7.54 o 
  -2   6  18       57.87       53.52      7.64 o 
  -1   6  18        1.39        3.17      4.66 o 
   0   6  18        0.74        2.49      4.71 o 
   1   6  18       31.37       27.43      5.85 o 
   2   6  18       70.29       83.41      7.77 o 
   3   6  18      307.80      297.57     20.12 o 
   4   6  18        1.87       -9.54     10.64 o 
  -5   7  18      436.05      481.28     21.66 o 
  -4   7  18      161.27      170.35     19.89 o 
  -3   7  18      154.42      144.32     10.55 o 
  -2   7  18      976.28     1020.86     25.85 o 
  -1   7  18       34.67       37.97      6.73 o 
   0   7  18        0.24        6.43      6.05 o 
   1   7  18       78.45       69.43      9.55 o 
   2   7  18      250.45      265.52     23.17 o 
   3   7  18      122.27      122.83     14.76 o 
   4   7  18       13.92       21.99     11.67 o 
  -4   8  18      282.38      267.71     13.86 o 
  -3   8  18       16.61        2.27      5.70 o 
  -2   8  18       83.61       79.76      8.52 o 
  -1   8  18      168.90      180.27     13.07 o 
   0   8  18     1375.73     1432.84     36.60 o 
   1   8  18       92.78      101.82      9.24 o 
   2   8  18      871.18      913.13     27.00 o 
   3   8  18       92.01       88.79     12.65 o 
  -4   9  18       16.45       13.08      7.50 o 
  -3   9  18      489.13      534.52     32.80 o 
  -2   9  18      372.07      388.10     22.13 o 
  -1   9  18      178.75      222.73     13.34 o 
   0   9  18       26.81       22.27      8.12 o 
   1   9  18        7.55        3.26      7.20 o 
   2   9  18      389.81      449.53     34.35 o 
   3   9  18        6.21       19.99     10.04 o 
  -3  10  18       88.02       85.55     12.11 o 
  -2  10  18      201.55      193.18     15.79 o 
  -1  10  18       26.53       17.42      7.00 o 
   0  10  18      153.48      169.67     15.97 o 
   1  10  18        6.30        5.24      6.60 o 
   2  10  18       24.85       23.98      9.90 o 
  -3  11  18      129.39      132.76     14.64 o 
  -2  11  18        2.63        1.91      7.03 o 
  -1  11  18      221.37      252.65     49.68 o 
   0  11  18       13.93        3.54      7.28 o 
   1  11  18       22.15       41.67     10.00 o 
   2  11  18        0.57        1.63     10.60 o 
  -1  12  18      325.08      320.86     29.07 o 
   0  12  18      130.14      141.73     23.92 o 
  -5   1  19       22.10       22.22      7.52 o 
  -4   1  19        9.54        3.13      5.58 o 
  -3   1  19        3.26        6.80      5.98 o 
  -2   1  19       17.76       23.18      5.81 o 
  -1   1  19        3.38        7.18      4.97 o 
   0   1  19      102.26       98.32      9.33 o 
   1   1  19       22.98       28.67      5.74 o 
   2   1  19       14.06       23.65      5.63 o 
   3   1  19       36.72       43.27     12.09 o 
   4   1  19       24.47       18.04     11.94 o 
  -5   2  19       38.36       31.74     11.22 o 
  -4   2  19       93.69      112.79     15.37 o 
  -3   2  19      124.08      109.85      9.44 o 
  -2   2  19      449.27      450.49     21.19 o 
  -1   2  19      236.09      232.05     11.53 o 
   0   2  19       50.46       64.73      7.18 o 
   1   2  19      245.51      251.82     11.61 o 
   2   2  19       17.14       14.06      5.37 o 
   3   2  19        3.07        1.86     10.24 o 
   4   2  19       45.88       31.49     18.60 o 
  -5   3  19       52.99       43.67     10.57 o 
  -4   3  19      197.58      189.86     12.80 o 
  -3   3  19        0.42        4.54      5.16 o 
  -2   3  19        8.09       12.40      6.19 o 
  -1   3  19       32.78       32.30      6.67 o 
   0   3  19       30.49       31.41      5.94 o 
   1   3  19      231.88      227.29     20.21 o 
   2   3  19       22.10       26.31      6.19 o 
   3   3  19       20.89        8.98     12.01 o 
   4   3  19        1.66        7.73     12.13 o 
  -5   4  19      237.89      253.31     21.03 o 
  -4   4  19       11.81       10.43      6.54 o 
  -3   4  19      474.13      489.19     24.33 o 
  -2   4  19      571.64      571.77     20.90 o 
  -1   4  19      644.70      658.51     19.60 o 
   0   4  19      222.56      252.96     14.48 o 
   1   4  19      820.83      887.79     22.81 o 
   2   4  19       39.72       28.01      6.27 o 
   3   4  19       80.84       85.02     14.06 o 
   4   4  19       18.69       37.28     12.83 o 
  -5   5  19       42.77       40.92      8.18 o 
  -4   5  19      110.46      120.03     14.38 o 
  -3   5  19      137.42      119.59     10.01 o 
  -2   5  19        2.18       -4.97      4.97 o 
  -1   5  19        1.95        4.97      5.06 o 
   0   5  19        2.71        4.28      5.08 o 
   1   5  19       29.89       29.93      6.19 o 
   2   5  19       97.83       70.89      7.65 o 
   3   5  19       40.20       17.64     11.28 o 
   4   5  19       37.59       43.48     19.07 o 
  -5   6  19        3.08       -0.49     10.62 o 
  -4   6  19      391.64      415.73     16.63 o 
  -3   6  19        0.79       -5.17      5.17 o 
  -2   6  19      207.42      238.37     12.50 o 
  -1   6  19      109.28      132.47      9.68 o 
   0   6  19      546.74      562.17     17.79 o 
   1   6  19       74.21       78.14      7.92 o 
   2   6  19      602.56      624.44     19.05 o 
   3   6  19       58.12       47.07     13.89 o 
   4   6  19       98.44       98.13     25.19 o 
  -4   7  19       31.47       19.30      7.30 o 
  -3   7  19       26.22       28.16      7.15 o 
  -2   7  19        8.55       13.22      5.71 o 
  -1   7  19       44.26       33.44      6.95 o 
   0   7  19      266.45      285.01     23.56 o 
   1   7  19        0.66        0.53      5.30 o 
   2   7  19      387.48      357.62     22.22 o 
   3   7  19        0.26        9.36     18.50 o 
  -4   8  19       10.00       11.15      6.83 o 
  -3   8  19       12.16       13.28      6.40 o 
  -2   8  19       48.49       54.41      7.90 o 
  -1   8  19        9.85        5.67      5.70 o 
   0   8  19       35.31       40.86      7.17 o 
   1   8  19       69.80       67.12     15.08 o 
   2   8  19        1.31        1.58     13.30 o 
   3   8  19       12.64       16.15     16.59 o 
  -3   9  19       59.71       49.92      8.59 o 
  -2   9  19       80.82       82.61     10.22 o 
  -1   9  19       23.11       23.24      7.12 o 
   0   9  19       20.02       16.98      6.77 o 
   1   9  19       80.01       67.64     15.28 o 
   2   9  19      282.20      294.85     20.03 o 
  -3  10  19        2.89       14.06      7.93 o 
  -2  10  19       24.38        9.30      8.00 o 
  -1  10  19        7.92        5.55      6.84 o 
   0  10  19       66.05       56.13      9.15 o 
   1  10  19       52.55       62.05      9.61 o 
   2  10  19       18.51       32.66     10.85 o 
  -1  11  19       25.26       31.38      9.74 o 
   0  11  19      139.43      133.46     14.24 o 
   1  11  19       71.09       73.65     16.99 o 
  -5   0  20       50.16       34.86     25.68 o 
  -4   0  20      134.50      118.41     17.21 o 
  -3   0  20        0.18       -2.77      7.48 o 
  -2   0  20      110.78       92.37     30.66 o 
  -1   0  20       13.25       10.73     12.46 o 
   0   0  20       13.18        2.14      7.13 o 
   1   0  20       26.43       18.22      8.46 o 
   2   0  20      167.57      175.47     14.57 o 
   3   0  20        1.92       11.79     16.99 o 
   4   0  20      106.60       85.49     22.54 o 
  -5   1  20      468.70      484.88     18.29 o 
  -4   1  20      734.34      794.06     27.57 o 
  -3   1  20      330.73      320.40     14.60 o 
  -2   1  20     1325.36     1365.22     81.30 o 
  -1   1  20       56.19       73.67      8.04 o 
   0   1  20       34.53       24.15      5.81 o 
   1   1  20       92.42      103.50     10.96 o 
   2   1  20       83.11       81.96      8.02 o 
   3   1  20        5.37      -10.33     10.33 o 
   4   1  20        8.02        7.79     12.06 o 
  -5   2  20        2.82        6.87      6.63 o 
  -4   2  20      177.40      167.58     11.60 o 
  -3   2  20       50.24       56.85      8.26 o 
  -2   2  20       15.18       13.39      8.26 o 
  -1   2  20      495.19      512.06     20.79 o 
   0   2  20        1.88        5.61      5.16 o 
   1   2  20       48.34       55.26      8.96 o 
   2   2  20      211.22      204.37     11.01 o 
   3   2  20       54.43       45.89     27.22 o 
   4   2  20       25.82       39.21     14.25 o 
  -5   3  20        0.35       -0.68      6.55 o 
  -4   3  20        7.52       24.76      7.77 o 
  -3   3  20       15.91       14.33     10.60 o 
  -2   3  20       14.90       19.44      6.58 o 
  -1   3  20      162.03      178.55     10.89 o 
   0   3  20       67.73       97.44     11.14 o 
   1   3  20      377.87      399.02     18.34 o 
   2   3  20       14.03       11.71      6.25 o 
   3   3  20       22.79       24.34     11.91 o 
   4   3  20       30.53       26.32     13.42 o 
  -4   4  20       84.31       82.56     11.51 o 
  -3   4  20      200.45      243.66     19.52 o 
  -2   4  20      192.04      213.62     12.23 o 
  -1   4  20     1427.08     1522.47     33.89 o 
   0   4  20      178.35      162.12     11.74 o 
   1   4  20      430.27      478.31     16.45 o 
   2   4  20       28.77       27.17      6.72 o 
   3   4  20        9.04       13.84     11.41 o 
   4   4  20       16.71       14.82     12.79 o 
  -4   5  20       79.80       81.68      9.46 o 
  -3   5  20      205.28      210.03     16.23 o 
  -2   5  20        1.24        3.33      5.58 o 
  -1   5  20        9.47       12.46      6.39 o 
   0   5  20      110.90       96.87      8.95 o 
   1   5  20      295.35      278.64     21.02 o 
   2   5  20      141.62      171.69     19.86 o 
   3   5  20        3.49       -8.35     15.80 o 
  -4   6  20       54.83       62.86      9.20 o 
  -3   6  20      169.62      203.51     12.51 o 
  -2   6  20       74.34       63.14      8.49 o 
  -1   6  20       63.65       54.27      7.92 o 
   0   6  20        0.34        4.23      6.18 o 
   1   6  20      128.23      118.45     13.69 o 
   2   6  20      461.46      503.88     20.45 o 
   3   6  20       85.02       88.84     16.67 o 
  -4   7  20      161.23      150.97     11.92 o 
  -3   7  20       98.20      109.49     11.08 o 
  -2   7  20       68.16       58.27      8.49 o 
  -1   7  20      115.39      125.61     10.00 o 
   0   7  20      552.06      629.48     21.85 o 
   1   7  20      291.82      302.08     19.75 o 
   2   7  20      322.05      320.89     22.06 o 
   3   7  20      434.82      409.92     74.47 o 
  -3   8  20       28.17       11.89      6.87 o 
  -2   8  20      308.02      336.52     24.45 o 
  -1   8  20       14.02       13.01      6.36 o 
   0   8  20      185.90      189.58     11.53 o 
   1   8  20       23.77       25.07      7.45 o 
   2   8  20       85.88       93.54     13.44 o 
  -2   9  20        1.60       12.96      8.37 o 
  -1   9  20       30.09       42.14      8.81 o 
   0   9  20      152.33      174.21     19.82 o 
   1   9  20      128.11      123.03     17.91 o 
  -1  10  20       17.23       27.12      8.35 o 
   0  10  20       42.20       32.40      8.46 o 
  -4   1  21       54.00       48.74      8.21 o 
  -3   1  21       54.84       54.05      8.56 o 
  -2   1  21      118.87      124.33     10.21 o 
  -1   1  21       79.42       75.15      8.59 o 
   0   1  21       85.50      115.04      9.15 o 
   1   1  21       17.53       18.53      5.92 o 
   2   1  21       27.27       27.66      6.50 o 
   3   1  21       35.32       37.48     13.15 o 
  -4   2  21        6.42        2.60      9.86 o 
  -3   2  21        3.07       12.82      6.38 o 
  -2   2  21        2.57        4.00      5.68 o 
  -1   2  21      267.34      286.12     13.46 o 
   0   2  21      353.19      400.68     15.14 o 
   1   2  21      415.87      460.28     23.55 o 
   2   2  21      188.70      192.71     14.26 o 
   3   2  21      239.56      273.39     42.08 o 
  -4   3  21      251.64      238.25     16.00 o 
  -3   3  21      141.27      141.95     20.27 o 
  -2   3  21      124.28      114.69     12.88 o 
  -1   3  21      702.23      793.33     22.72 o 
   0   3  21       19.94       18.57      8.10 o 
   1   3  21       17.12       18.34      6.36 o 
   2   3  21       30.31       45.69      9.63 o 
   3   3  21       99.17       79.03     29.35 o 
  -4   4  21        0.97        0.37      6.52 o 
  -3   4  21       21.57       16.32      7.49 o 
  -2   4  21       37.81       39.60      7.54 o 
  -1   4  21        8.06        9.72      5.64 o 
   0   4  21      144.28      135.33     11.47 o 
   1   4  21      109.02      112.46      9.46 o 
   2   4  21       43.65       48.21      9.66 o 
   3   4  21      100.42      126.95     16.73 o 
  -4   5  21       69.46       62.16     10.47 o 
  -3   5  21        0.41       -0.24      7.88 o 
  -2   5  21      123.16      128.14     10.55 o 
  -1   5  21        0.85        5.60      6.00 o 
   0   5  21       30.32       43.73      8.91 o 
   1   5  21       30.76       19.43      6.43 o 
   2   5  21       42.25       57.59     10.50 o 
   3   5  21        9.03       -0.15     12.01 o 
  -3   6  21      101.07      103.45     10.35 o 
  -2   6  21       17.56       10.90      6.58 o 
  -1   6  21       16.77       12.59      6.65 o 
   0   6  21       76.09       99.83     16.59 o 
   1   6  21       96.89       95.84      9.13 o 
   2   6  21      133.18      146.96     15.07 o 
  -3   7  21       16.62       18.34      7.36 o 
  -2   7  21        9.59        1.42      6.22 o 
  -1   7  21        2.44        6.60      6.06 o 
   0   7  21       58.42       40.07      7.79 o 
   1   7  21       26.27       28.68      7.11 o 
   2   7  21        0.00        8.27      8.16 o 
  -2   8  21       22.05       30.13      7.49 o 
  -1   8  21      141.94      140.63     10.91 o 
   0   8  21        7.95       16.89      7.32 o 
   1   8  21      488.47      528.34     21.30 o 
  -1   9  21        0.61        1.40      7.34 o 
   0   9  21       70.65       70.88      9.97 o 
  -4   0  22      343.75      337.90     23.10 o 
  -3   0  22      444.21      456.33     45.91 o 
  -2   0  22      682.53      828.22     35.81 o 
  -1   0  22      116.77      102.02     20.31 o 
   0   0  22       86.03       71.56     12.02 o 
   1   0  22       21.74       26.62      9.43 o 
   2   0  22       75.51       59.93     20.60 o 
   3   0  22      313.14      275.04     32.54 o 
  -4   1  22       82.54       66.07      9.61 o 
  -3   1  22        3.37        0.30      5.98 o 
  -2   1  22        5.15       11.12      6.96 o 
  -1   1  22        3.70        6.28      6.76 o 
   0   1  22      408.70      450.26     18.76 o 
   1   1  22        8.95       11.64      6.07 o 
   2   1  22      172.93      180.49     13.93 o 
   3   1  22       84.73      109.57     17.28 o 
  -3   2  22       16.71        4.03      6.65 o 
  -2   2  22      227.25      220.01     12.87 o 
  -1   2  22        0.56        7.36      5.80 o 
   0   2  22       24.49       32.31      9.18 o 
   1   2  22       98.19       96.18      9.66 o 
   2   2  22      297.99      342.15     21.56 o 
  -3   3  22       71.67       69.50     12.32 o 
  -2   3  22      214.13      215.80     15.22 o 
  -1   3  22      126.09      154.91     12.80 o 
   0   3  22       99.70       89.65     11.87 o 
   1   3  22      106.79      114.08     13.22 o 
   2   3  22      255.85      240.54     32.04 o 
  -3   4  22      307.89      351.00     16.29 o 
  -2   4  22        0.95        5.41      6.08 o 
  -1   4  22      207.86      204.12     18.54 o 
   0   4  22        8.69       15.14     11.00 o 
   1   4  22        6.31        3.37      5.98 o 
   2   4  22        6.90       10.24      8.34 o 
  -3   5  22       20.88       20.26      7.85 o 
  -2   5  22       47.42       51.42      8.47 o 
  -1   5  22      547.51      629.91     27.74 o 
   0   5  22      158.09      173.07     17.21 o 
   1   5  22      351.17      401.64     16.18 o 
   2   5  22      257.04      245.79     15.80 o 
  -2   6  22        7.91       13.54      6.98 o 
  -1   6  22       17.33       17.45      9.05 o 
   0   6  22       50.97       66.47      8.76 o 
   1   6  22       28.77       34.15      8.84 o 
  -1   7  22       84.42       85.52      9.56 o 
   0   7  22       69.05       71.84      9.17 o 
  -3   1  23        0.78       -3.84      8.17 o 
  -2   1  23       47.65       31.84      8.03 o 
  -1   1  23        7.28        2.18      7.98 o 
   0   1  23        1.04        8.33      6.19 o 
   1   1  23       80.12       78.77     14.18 o 
   2   1  23       29.24      106.85     17.17 o 
  -3   2  23        7.91        3.77      6.70 o 
  -2   2  23      126.06      133.20     17.27 o 
  -1   2  23        6.56       10.51      6.64 o 
   0   2  23       79.52       98.25      9.69 o 
   1   2  23        1.15        5.55      6.37 o 
  -2   3  23        7.46        3.72      7.55 o 
  -1   3  23        2.17        8.93      6.53 o 
   0   3  23        0.84       -2.37      5.97 o 
   1   3  23       82.86       85.60     11.75 o 
  -2   4  23        0.02        0.21      6.57 o 
  -1   4  23       75.34       91.54      9.83 o 
   0   4  23        0.10        2.55      6.48 o 
   1   4  23       33.34       31.36     12.30 o 
  -1   5  23        0.51        6.84      6.63 o 
   0   5  23        0.15        3.32      6.67 o 
  -1   0  24        0.04       -0.37      8.53 o 
   0   0  24        2.82       -5.26      9.16 o 
  -1   1  24       57.36       61.41      8.84 o 
   0   1  24       17.90       12.67      6.92 o 
                                                 
